# Supplementary material for: Development of SSR markers and analysis of diversity in Turkish populations of Brachypodium distachyon
Source: BMC Plant Biol. 2009 Jul 13;9:88. doi: 10.1186/1471-2229-9-88 (PMC2719641; doi:10.1186/1471-2229-9-88)
Supplement: Additional file 1 — all primers used. Table of all primers used in this study. [file 1471-2229-9-88-S1.xls]

## Sheet: Sheet1
Marker name	repeat unit	No.of Repeats	from EST or BES	Reverse Primer	Forward Primer
ALB001	ct	22	EST	TTCTCCACCACACTCCTTCC	CACGACGTTGTAAAACGACGATCGTGTTCTTCCCCTTCA
ALB002	ct	21	EST	AGCCAGCTTGACGTTCTGAT	CACGACGTTGTAAAACGACCTCCTTCATCCCAAATCTCG
ALB003	ct	18	EST	ATGTCCTTGGTCGTCGTCTC	CACGACGTTGTAAAACGACCGTCCGGCTCAGAACTAACC
ALB004	ag	17	EST	CTCCCACTCGATCTTCTCGT	CACGACGTTGTAAAACGACCCACAGACGAAGCAGAGACA
ALB005	ct	16	EST	GCCATTGATGAAGAGCTTGG	CACGACGTTGTAAAACGACCACGCGTCCGACACAC
ALB006	gt	15	EST	CCTCCTCCAACAACCACAGT	CACGACGTTGTAAAACGACTAGTAGCCCCCAAGCCTTCT
ALB007	ct	13	EST	TGCGTTTGGATCACTGTTGT	CACGACGTTGTAAAACGACTCCCAGCAAACCTCTTCCTA
ALB008	ctt	13	EST	ATGGGCGAGAAGACAGAGAA	CACGACGTTGTAAAACGACACGGGAACTCACCATTTCAC
ALB009	tc	13	EST	TCCTCCTCCTCCTCCTCTTC	CACGACGTTGTAAAACGACAGGAGAGGGAACACAGCTCTC
ALB010	ca	12	EST	CGCTCTTCTTCCCCATCTC	CACGACGTTGTAAAACGACCTTCCTTCCTCGTCAAGCTC
ALB011	ga	12	EST	GGAGGTTGTTCCAGATCACG	CACGACGTTGTAAAACGACCACGCTTCCGGCAAAA
ALB012	ca	12	EST	GTGGAACAGGTGGTGCTTCT	CACGACGTTGTAAAACGACGTCCGGCATCCTACTGTCA
ALB013	ga	12	EST	ATCCGTGTTTCGTTCTTTGG	CACGACGTTGTAAAACGACTTTGCCAATGCTTCAAACTG
ALB014	cga	12	EST	GTGGCTGCACCAAGTAGTCA	CACGACGTTGTAAAACGACGGGATGAGGAGGAAGAGGAC
ALB015	ga	12	EST	GATGAGGAATCAACCCTGGA	CACGACGTTGTAAAACGACCGTCCGGGCAAGTGAG
ALB016	ag	12	EST	AGGGGTAAAGGCGGTTGTAG	CACGACGTTGTAAAACGACGTCCTATCCTCGCGAACTGT
ALB017	ca	12	EST	CTCACCCTCAGGTTGGTTGT	CACGACGTTGTAAAACGACGTCCGCATCAAGTCATCAGT
ALB018	ca	12	EST	TTGTGCTTGTGGTGCTTCTC	CACGACGTTGTAAAACGACGCGTCCGCTGTCAGTTGT
ALB019	ca	12	EST	TTGTGCTTGTGGTGCTTCTC	CACGACGTTGTAAAACGACCGCACAGCATCCTACTGTCA
ALB020	tg	11	EST	ATCCATCCCGAGATCTCATT	CACGACGTTGTAAAACGACTGGGACAGGTACCATGACAA
ALB021	ga	11	EST	GGATGCCAACACCATCTTCT	CACGACGTTGTAAAACGACCTTCACTTGCATCCGAGTCT
ALB022	ct	11	EST	ATTTCTGCCCAGCAAACACT	CACGACGTTGTAAAACGACGACCTCCCCTGTCTCAGGT
ALB023	gga	10	EST	CGACGACGACGAAGAAGAG	CACGACGTTGTAAAACGACGATATTCCACGCCGAGAAGA
ALB024	agc	10	EST	CGCGTCCGACTAAAGCTATC	CACGACGTTGTAAAACGACCGCGTCCGACTAAAGCTATC
ALB025	tct	10	EST	GAAGAGGAGGAGGAGGAGGA	CACGACGTTGTAAAACGACTGCTTGCTCTTTGATGCTTG
ALB026	ggc	9	EST	CCACCAGTGCCAACAGAGTA	CACGACGTTGTAAAACGACAACCCTAGCCACCTTCTTCC
ALB027	ggc	9	EST	GGGACTTGAGGGGAACCTT	CACGACGTTGTAAAACGACGAGTCCTCCTCCTCCACCTC
ALB028	ctg	9	EST	TGCGCAGAAATGAGAATGTC	CACGACGTTGTAAAACGACTCAGTTTAGCCGGAGAGGAA
ALB029	tct	9	EST	CTGCCCCATGAACTGCTC	CACGACGTTGTAAAACGACCTGCTCCCTCCTCCAAGTCT
ALB030	ttg	9	EST	GTAGTCCAGCCCCATCTTCC	CACGACGTTGTAAAACGACCGTCCGCAAGCTTGTTTT
ALB031	ag	9	EST	CATCTGACACGAATGGATCG	CACGACGTTGTAAAACGACAACATGCAGGTGAAGCACAG
ALB032	ccg	9	EST	ACAGGAAGGCTTCTCGACAC	CACGACGTTGTAAAACGACGTGTACCTCGGCAACCTCAT
ALB033	gcc	9	EST	TCCTCCAGCACCTTCTTGTT	CACGACGTTGTAAAACGACGTCCGCTCCGCTTACTAGC
ALB034	aac	9	EST	TGCTGCTTCTTTTGTCGATG	CACGACGTTGTAAAACGACAATGGTGGATCTGCAGAAGG
ALB035	ccg	9	EST	CAGAATAAGGGCGACAGCAT	CACGACGTTGTAAAACGACGTCCGGCGTGCCTTTCT
ALB036	agc	9	EST	AGGCTCATCTCGTCGTCTGT	CACGACGTTGTAAAACGACAAGGGGTAATAGCAGCAGCA
ALB037	gcg	8	EST	ATCGGACCATGTCTCTGTCC	CACGACGTTGTAAAACGACTATCCCCACAGTGCCTAACC
ALB038	cca	8	EST	GACGCAATCTCGGAACTCAG	CACGACGTTGTAAAACGACTACCCAATGGAGAAGGACGA
ALB039	ctc	8	EST	CGGCTCGTACCTCTTGGAT	CACGACGTTGTAAAACGACAATTGTTGCCTCCTCCTCCT
ALB040	ctt	8	EST	AGTCCTCCTCCTCGCTAAGG	CACGACGTTGTAAAACGACCCCTGCTTCCCTCTCTCTCT
ALB041	agc	8	EST	TAGTTGTTGTTGCCGCTGTC	CACGACGTTGTAAAACGACCCTGCAAGAGAAAGCAAGCTA
ALB042	cgc	8	EST	TTGGCCTTGTCAGCTTTCTT	CACGACGTTGTAAAACGACACGCGTCCGATCTCTTCTTA
ALB043	gga	8	EST	TGTAACCACCAGCACCGTAG	CACGACGTTGTAAAACGACCCTGACGGCTCTTGGAAGTA
ALB044	cgg	8	EST	ACCTCATAGCGGGAGGTGAC	CACGACGTTGTAAAACGACCCGTGAGCGGGACTAATCTA
ALB045	cag	8	EST	CGTAGCCCGATCCATAGC	CACGACGTTGTAAAACGACGATGTACGGTGGTGCTGCT
ALB046	ggc	8	EST	CGCCTTGAGGTGGAACTG	CACGACGTTGTAAAACGACCAGATTTATGCGGCCTTTCT
ALB047	ctgg	7	EST	CTCGCACTCCCTCTTGTTCT	CACGACGTTGTAAAACGACCGCTGAAACTTGTGCAGGTA
ALB048	aga	10	EST	GATCTGAGGCTTCTCCAACG	CACGACGTTGTAAAACGACGTCCGGACTGCTGCTTCTC
ALB049	gcgt	5	EST	GATCAAGTGCTGCAAGGTGA	CACGACGTTGTAAAACGACGCCTGATGAACAGAACAGAGC
ALB050	gt	15	EST	GGAGGGAGAAAAATGCCTTC	CACGACGTTGTAAAACGACTAGTAGCCCCCAAGCCTTCT
ALB051	ct	13	EST	GAAGTCCTCGTTCACCTTGG	CACGACGTTGTAAAACGACCCACGCGTCCGCTAAG
ALB052	tc	11	EST	CTGCTGGTTCCCTTTTCTTG	CACGACGTTGTAAAACGACCTCGTCTCCCTCTTCACACC
ALB053	ag	10	EST	GAGCCTCTTGGAATTGCTTG	CACGACGTTGTAAAACGACATCCGGGTAATCAGGCAAAG
ALB054	ga	10	EST	ATCTCCAGGCACCCCTTATT	CACGACGTTGTAAAACGACTGCCCTAGTGTTCGGACTTC
ALB055	ga	10	EST	CTGCAGCTCTTGCTACAACG	CACGACGTTGTAAAACGACCGTCTCCATCGATCTGTTCA
ALB056	gt	10	EST	TCCACAGAGCACCACAGAAG	CACGACGTTGTAAAACGACTCCTCTGGTTCCTGAGATCG
ALB057	ga	10	EST	CGGAATAAATGGACGGACAC	CACGACGTTGTAAAACGACCATCGTCGTCGTCATCAATC
ALB058	tc	10	EST	GCATAGAATTGGTCCCTCCA	CACGACGTTGTAAAACGACACGCGTCCGAACAAACAATA
ALB059	gct	9	EST	TCTGAGAGGATTGTTTGAATCTG	CACGACGTTGTAAAACGACATTTAGGGAACAGGCGCTTT
ALB060	tc	9	EST	ACCTGGTTAGCCCTCCATCT	CACGACGTTGTAAAACGACCAGTGAGAAATTGCGGAACA
ALB061	ct	9	EST	AGATTGCCAGGGGTAGATCC	CACGACGTTGTAAAACGACTCCCCGAACAAAATCAATTC
ALB062	ga	9	EST	CGATGTGCAGGTAAGCTCCT	CACGACGTTGTAAAACGACGAAAGCGCAAGGAGACAAAG
ALB063	at	9	EST	GCCCTGCATAAAGATGGTGT	CACGACGTTGTAAAACGACGCTGCTTGTACCGTTTGACA
ALB064	tc	9	EST	ACGTCCAGATACGCAGATCC	CACGACGTTGTAAAACGACCTGCTCAAGTTCCTGCTCCT
ALB065	cgg	9	EST	AATCGATCGGTGTTCAGGAG	CACGACGTTGTAAAACGACTACAGCTACACCACCGAGCA
ALB066	cgg	8	EST	ACACGCTTGCTTTTGCTTTT	CACGACGTTGTAAAACGACCGCCTCTCTCCCTCTCTGTA
ALB067	ctt	8	EST	CAGTTAGTTAGGCCGGAGCA	CACGACGTTGTAAAACGACCAGTAGCTAGGCAGCAGCAG
ALB068	ctt	8	EST	GGAGAGGCACACGCAGTT	CACGACGTTGTAAAACGACGCCATGGTGCTCACCTTCTA
ALB069	cgc	8	EST	AGGGGTGGGTGTGGAGAT	CACGACGTTGTAAAACGACAGCGAGCAGCTACCCAAAC
ALB070	cgg	8	EST	CCGATCTTTCCCTTCTTGTG	CACGACGTTGTAAAACGACCGAACGCTAAAACCCTCTTG
ALB071	ctg	8	EST	AGTGAAGGTGTCCCAGATGC	CACGACGTTGTAAAACGACCAGACGAGTGACACAGTGAGC
ALB072	cgc	8	EST	AGGACCTCTGGGAGTTGGAT	CACGACGTTGTAAAACGACGTCCGGTCTTCTTGTTGCTT
ALB073	agc	8	EST	GCACATCGCCGGTAGTATCT	CACGACGTTGTAAAACGACACAGTGCAGCAGAACAGGTG
ALB074	cga	8	EST	GAAGCTCTTCCCTTCGATCA	CACGACGTTGTAAAACGACCGCTGAGGAAGACGGAGAC
ALB075	cag	8	EST	CCGTTCCAGTGTACGTGTTG	CACGACGTTGTAAAACGACCAGCAGCCGATGAACAACT
ALB076	ctt	7	EST	CCTCGAGGAATCAAATCGAA	CACGACGTTGTAAAACGACTCCTCCACCTAGCTAGCTTCC
ALB077	cgc	7	EST	CTAGCCAGGGATACCAGCAG	CACGACGTTGTAAAACGACCCCCTACCTTAGCGTCTCCT
ALB078	tgc	7	EST	CTCCACCTCCTGGATCTCCT	CACGACGTTGTAAAACGACGCAGCAGCACAGGACTATCA
ALB079	cct	7	EST	AGGAGAGGGGAGCATTTGAT	CACGACGTTGTAAAACGACCTACTCTAATGGCGGCATCC
ALB080	atc	7	EST	TCCACGGTATCCTTCGAATC	CACGACGTTGTAAAACGACAAAAGAAAGCTGCCAAGCTG
ALB081	tct	7	EST	TGCTCAGGTCGTACACGTTC	CACGACGTTGTAAAACGACCGTGCTGCTGTTCCTTTTC
ALB082	ggc	7	EST	AGCACCTCGTACATCGTCGT	CACGACGTTGTAAAACGACTGGAGAGGAGGAGAGGATGA
ALB083	cag	7	EST	GAAGATGATGAGCTGGTCTGG	CACGACGTTGTAAAACGACACAGAAGGAGCTGGTGGAGA
ALB084	ccg	7	EST	CAGGAGCAGTAGCAGTGCAG	CACGACGTTGTAAAACGACCAATAATGGCTTCCGTGTCC
ALB085	gcg	7	EST	CATCAGCGACCTCTTCTTCC	CACGACGTTGTAAAACGACCACCCCAAAACTCTCCTCAC
ALB086	aag	7	EST	CAACTGATCCCGAGCTCTTC	CACGACGTTGTAAAACGACGTCCGGAACCAACGAAAAC
ALB087	agc	7	EST	GACTTGATGAAGCCCTGCTC	CACGACGTTGTAAAACGACACAGGCAGCAGCAGGAAC
ALB088	cgg	7	EST	CTCGTACGTGCGCTTGG	CACGACGTTGTAAAACGACAGGCACTACTTCCCCCGTAT
ALB089	cag	7	EST	TGAGTCGAATAAGCCGGAAG	CACGACGTTGTAAAACGACCTTCACCCAGCTGCTCATC
ALB090	cgc	7	EST	AACTTGGGCTGCTTACTCCA	CACGACGTTGTAAAACGACAGCGAGGGGTGATTTTCC
ALB091	cgc	7	EST	GGCCACGAAGAACGGTAGTA	CACGACGTTGTAAAACGACGGAAGGAACGCCTTCACC
ALB092	cgg	7	EST	CAGAGTGGGCTTGGAAGG	CACGACGTTGTAAAACGACGCTTCTGTCCGTTTCTGCTC
ALB093	agc	7	EST	CCTCCGACGAGAAGGTGTT	CACGACGTTGTAAAACGACTACCAGACGGCTTGCTTACC
ALB094	cgc	7	EST	ACGCCATCTCTCCTCCTTTT	CACGACGTTGTAAAACGACCGAAAACGCTCTGAGGAATC
ALB095	gcc	7	EST	AGGCTCCGCTCGCAGT	CACGACGTTGTAAAACGACACAGTCGAAGCCTGGAAAGA
ALB096	ccgc	5	EST	CCGAGAACTCGATCACCATC	CACGACGTTGTAAAACGACGTGTCGTCGTTGACACCAAG
ALB097	ctt	7	EST	GAGAGGGAGGAGACGAGGAG	CACGACGTTGTAAAACGACAGCAGAGCAGAGGAGAGCAC
ALB098	tcg	7	EST	GGTGGAATTCCCTTCCTGTT	CACGACGTTGTAAAACGACGAGCGGCGGAGTTATTATCA
ALB099	ggc	7	EST	CAGGATCTCGAAGAGGCACT	CACGACGTTGTAAAACGACATGCCTCCGTTCCATGACTA
ALB100	gca	7	EST	CAGGTACGTCACCAGGTTCA	CACGACGTTGTAAAACGACCGGAGACGACGACAGAGG
ALB101	cct	7	EST	ATTCGGATTTGGGGGTAGAG	CACGACGTTGTAAAACGACAGGACCAGGAAGAGGAAAGC
ALB102	gct	7	EST	GCCTTGAACAGGTCACCTTC	CACGACGTTGTAAAACGACGGGATCCTCCTGCTTCTTCT
ALB103	ggc	7	EST	CAAATTCGTAGCAGCAGCAG	CACGACGTTGTAAAACGACGAAGGAGGAGGAGGAGGAGA
ALB104	gcg	7	EST	GTGGACGACATCTGGGTTCT	CACGACGTTGTAAAACGACCTCTACACTCCAGCCCATCC
ALB105	gaa	7	EST	GGCTTCTTCACCTCCTCCTC	CACGACGTTGTAAAACGACCGCACCTCACACCGTAGTAG
ALB106	ggc	7	EST	CTGGAACCACACCTCCACTT	CACGACGTTGTAAAACGACATCCTTCCCGATGGACTTCT
ALB107	cag	7	EST	CAGCCATCATGACACCAAAC	CACGACGTTGTAAAACGACCTACGGGTTCCACTCCTCCT
ALB108	gcc	7	EST	GTCGGCGGAGATCTTGAAC	CACGACGTTGTAAAACGACGCTGCTTCTGTTGGTCTTGA
ALB109	ctc	7	EST	CTCAGGTGCTCCAGGGTCT	CACGACGTTGTAAAACGACGCGCATGTCTTCTTCTCCTT
ALB110	gaa	7	EST	CAGCTTGTTGCTGCTGTTGT	CACGACGTTGTAAAACGACGGCACTTTTGGTCAACCTGT
ALB111	ttc	7	EST	AATCCCTTCATCCCCATCTC	CACGACGTTGTAAAACGACATTCCCATCTCCTGGTTTCC
ALB112	cag	7	EST	ATTCTGCTGCTGCTTTTGGT	CACGACGTTGTAAAACGACCGGGGTATCGTCACAGAGTT
ALB113	cgg	7	EST	GGTCGCCTCCACCGTAG	CACGACGTTGTAAAACGACCCACCAGTCCTCCATCAAGT
ALB114	agc	7	EST	GTGGGGCTGACACTCTCATT	CACGACGTTGTAAAACGACGCAGCAGCAACAGAAACAAG
ALB115	cgc	7	EST	ACTTGATCACCCTCGCTGAC	CACGACGTTGTAAAACGACGTCTCCTCCTTCCCCTCTCC
ALB116	cag	7	EST	ATGCTCCGCTTGTCCTTCT	CACGACGTTGTAAAACGACCCGGCTACCTGACGTTCAA
ALB117	gcg	7	EST	GCAGTATCGTCTCCCTCTGC	CACGACGTTGTAAAACGACTCGCTTCTTCCCAAACACTC
ALB118	ccg	7	EST	GGCCGTCTTCTCGATAATCA	CACGACGTTGTAAAACGACGCGATCTAAACCTCCGTCTG
ALB119	cag	7	EST	CCGTTCCAGTGTACGTGTTG	CACGACGTTGTAAAACGACCAGCAGCCGATGAACAACT
ALB120	gca	7	EST	GTGTCTCCCGGAACTTGGT	CACGACGTTGTAAAACGACCGTCCGGTACCACTTGAGAT
ALB121	gca	7	EST	TCGTCGTCTTCTTGTCGTTG	CACGACGTTGTAAAACGACGGAGTACGAGCGGCTGTC
ALB122	tcc	7	EST	AGAGAAAGGGAAGGCTCTCG	CACGACGTTGTAAAACGACCCAGGTGGGGGTAGAAGAAG
ALB123	gca	7	EST	GCCAGCCATCTCAGAAGAAC	CACGACGTTGTAAAACGACCGTCATTTCCATCCAATTCC
ALB124	gcc	7	EST	GTCTCCGGCTCCTCTTTCTT	CACGACGTTGTAAAACGACCGACATCGAGTACGACGAGA
ALB125	cgg	7	EST	GATCGGGCATCTTCCTAGC	CACGACGTTGTAAAACGACGCCCTGAACCTCCTCTTCTT
ALB126	gcg	7	EST	AGTTGGCCTGTGGTCTTCAT	CACGACGTTGTAAAACGACCGGGGTCTGAAACTGTTGAT
ALB127	ga	7	EST	GTCCTCCTCCTCGGTGAAGT	CACGACGTTGTAAAACGACGCGTCCGAAATTTGTTTGTT
ALB128	tcc	7	EST	TGAACGGGTTCTTCGTCTTC	CACGACGTTGTAAAACGACCGCGAGAGCAAAGCTTAGTA
ALB129	gca	7	EST	GTCGCGGAACAGGAACC	CACGACGTTGTAAAACGACACGAGTTCATGTCGCTCGTG
ALB130	gcc	7	EST	AATCCAGCTTCAGCTTCTGC	CACGACGTTGTAAAACGACCCCTTATCCCTCTCGACCTC
ALB131	ggc	7	EST	GACACATCGTTGGCAATGTC	CACGACGTTGTAAAACGACCAACGGAGTGGTACGTTGTG
ALB132	ctc	7	EST	TGTAGCACAGATGGGGCATA	CACGACGTTGTAAAACGACAGAAGCGGAGCTAGGGTTTC
ALB133	acg	7	EST	GGGGAGAAGCAGAGACAGTG	CACGACGTTGTAAAACGACGGACTTCGAGAGGATCAACG
ALB134	cgg	7	EST	TGGTGGAGATCTCTCGCTTT	CACGACGTTGTAAAACGACCGTCCGGTGGTTGATTTAGT
ALB135	ggc	7	EST	GTCGTAGCCCATGTGGAACT	CACGACGTTGTAAAACGACTCTCCTTCTCGAAGCCTGTG
ALB136	cgt	7	EST	TACCAGAGTCCGAAGGATGG	CACGACGTTGTAAAACGACGGAAAGGAACCCAGGAAGAT
ALB137	cgt	7	EST	TACCAGAGTCCGAAGGATGG	CACGACGTTGTAAAACGACGGAAAGGAACCCAGGAAGAT
ALB138	cag	7	EST	AGGCCTTGATACAGCACTGG	CACGACGTTGTAAAACGACGGACTGGGACATGAAGAACG
ALB139	aga	7	EST	TGTACCGGAGGATGAAGTCC	CACGACGTTGTAAAACGACGTGCCAAATCCAAGAAGGAA
ALB140	cag	7	EST	CTTGGGTGACAGCAAAGAGA	CACGACGTTGTAAAACGACGGACTGGGACATGAAGAACG
ALB141	ggc	7	EST	CCGTAGCCACCACCGTAG	CACGACGTTGTAAAACGACACCGAGGAGTCGATGCAG
ALB142	ggc	7	EST	TTGGGAAGGGGAAGAGTTTC	CACGACGTTGTAAAACGACCTCCCCTCATCGTCAGCTC
ALB143	tcca	6	EST	GCCTCTGTAATCGGCTTGTC	CACGACGTTGTAAAACGACATGCAAAAGGAAAGCAAAGC
ALB144	gcgt	5	EST	GATCAAGTGCTGCAAGGTGA	CACGACGTTGTAAAACGACGCCTGATGAACAGAACAGAGC
ALB145	at	38	BES	TCGTACTCATTTGCGTGAGC	CACGACGTTGTAAAACGACGACCAAGCCTTTGACCAAGA
ALB146	ca	36	BES	AAGATCTTCGTGGGAGCAAC	CACGACGTTGTAAAACGACCGCCTTGTAACCTCATTGTTC
ALB147	ga	21	BES	GGTACGTCGAGTGTGCTGAA	CACGACGTTGTAAAACGACCGGCATCAACAACAATTCTG
ALB148	aat	21	BES	ACAACGTCTGGCATCCTTTC	CACGACGTTGTAAAACGACCAATGCTCCTGGCTAAGCTC
ALB149	at	19	BES	AAGATCCTGCAAAAGATAATCATAA	CACGACGTTGTAAAACGACCTCGATCTCAAGGGCATCAT
ALB150	ta	18	BES	TCAGATCACCCGCCTTTAAC	CACGACGTTGTAAAACGACTCAACTGGAGTGTTGCAGGA
ALB151	tc	16	BES	TTGAGCCCACGTCTTAGCTT	CACGACGTTGTAAAACGACTAGCCCCCATATCCCTAACC
ALB152	tta	15	BES	TTTACGATCTGGCACCCAAT	CACGACGTTGTAAAACGACCCAAACATTGCTGAATTTGC
ALB153	ga	15	BES	TAGATGATCGGAGCCAGGTT	CACGACGTTGTAAAACGACAGGCATGCAAGCTTGTTTTT
ALB154	tatc	15	BES	TTTAGCAGGCGGACATGAGT	CACGACGTTGTAAAACGACTCTGGCCATTGAATTCTGAG
ALB155	ct	15	BES	ATATCACCCCCACAGGAACC	CACGACGTTGTAAAACGACTGATCAGAGTCCCCAAAACC
ALB156	tct	15	BES	GAGGCTGGCTAATCATGCAA	CACGACGTTGTAAAACGACGCATCCAGACACCAAAAAGG
ALB157	gaa	14	BES	TGTCTTGTCCCCTGCGATAC	CACGACGTTGTAAAACGACCGCTCCTTGAGCTGTATTGTT
ALB158	gaa	14	BES	TGTCTTGTCCCCTGCGATA	CACGACGTTGTAAAACGACGCGCTCCTTGAGCTGTATTG
ALB159	ag	14	BES	TCCGTGAGAGATGCATTTTG	CACGACGTTGTAAAACGACGATAGTGCGGGAAAACAGGA
ALB160	ct	13	BES	TGCTGATCCCATTTCCTCAT	CACGACGTTGTAAAACGACGTGCCCGAGGACTATCATGT
ALB161	ttc	12	BES	GTACAGGGCGGAAATGAAAA	CACGACGTTGTAAAACGACTTCCAAACTCCTTGGCAGTC
ALB162	ac	12	BES	GCATCAAGCAGACACAAGGA	CACGACGTTGTAAAACGACTGCACGATCTATTCTACATGCAC
ALB163	ga	12	BES	GGCTTGTGCTTCAATTCCTT	CACGACGTTGTAAAACGACGGGGTGAAAAGAGATCTTGC
ALB164	ca	12	BES	AGCTAGCTAGGGCTCGTTCA	CACGACGTTGTAAAACGACAACTGCTGGACAAGACGACA
ALB165	ata	12	BES	ATTTGCCCCACAAATGGTTA	CACGACGTTGTAAAACGACTTCGTGGTTCAACAACATGG
ALB166	tc	11	BES	CGCTCCTGTTTTGCACAGTA	CACGACGTTGTAAAACGACGAGCAGCCAAAGGTTGGTTA
ALB167	aca	11	BES	TACCGGGAAGAAACTTTCCA	CACGACGTTGTAAAACGACAAACGGAAAGGTTCAGACTTGA
ALB168	tc	10	BES	CCACTTTTTCGGATGACGTT	CACGACGTTGTAAAACGACAAGCGGGAACACATATCCAG
ALB169	at	10	BES	TGTTTGTTTGTGTGTGTGTTTCTC	CACGACGTTGTAAAACGACTGCATGCATGATATCAATTTTATT
ALB170	tg	10	BES	AGGGTGGCTGTTTAGACGAA	CACGACGTTGTAAAACGACTTGGGAATCTCCAGGTTCAG
ALB171	ct	10	BES	ATGTATGCATCCCAACAGCA	CACGACGTTGTAAAACGACAGTCTCCATGACCCTGTTGC
ALB172	ct	10	BES	CAACAGCATGCAAGAGGAGA	CACGACGTTGTAAAACGACTGCAACAAGTCTCCATGACC
ALB173	ag	10	BES	GCCCCAAATTTGAGAGAGGT	CACGACGTTGTAAAACGACACCTTCAATACGCCGATGAC
ALB174	ct	10	BES	ATGTATGCATCCCAACAGCA	CACGACGTTGTAAAACGACAGTCTCCATGACCCTGTTGC
ALB175	tg	10	BES	CTGACGTTAGGGTGGCTGTT	CACGACGTTGTAAAACGACTTGGGAATCTCCAGGTTCAG
ALB176	at	10	BES	CTATTGGCACCGATGATGTG	CACGACGTTGTAAAACGACAACCAAGCAGCATCCGTAAG
ALB177	ct	10	BES	CTCCAATCAAAAGGCGAAAA	CACGACGTTGTAAAACGACCGCCAGGTACCGTTTGTTAT
ALB178	ac	9	BES	GCATCTAGGGTTTCCCCTTC	CACGACGTTGTAAAACGACGGAGGAGGGAGGATGTGAA
ALB179	ct	9	BES	CACCGGAAGTGGAGAAGAAG	CACGACGTTGTAAAACGACTGATCAAGTGCAAGGAAACG
ALB180	tc	9	BES	CAAGTATCTATGCATGTGAGCAAA	CACGACGTTGTAAAACGACTGTTTGCTGGTCTCACAAGG
ALB181	ac	9	BES	GGGTTCCACCTGTCAGAAAA	CACGACGTTGTAAAACGACATGCCAAATGGGACTGTTTC
ALB182	ct	9	BES	TGCTGAGGCTGACTCAAAGA	CACGACGTTGTAAAACGACTACGCCGGAGTTTGTTAAGG
ALB183	tct	9	BES	TGGTGATTTAAATGGCACAAA	CACGACGTTGTAAAACGACGGGATATGCCCAATTTTGAA
ALB184	tct	9	BES	TGAATTTGTTTCGGATTTAGGAA	CACGACGTTGTAAAACGACCTGTTGGCCTGTTGCACTAA
ALB185	ca	9	BES	GGCACGTCGAGTATCCTTGT	CACGACGTTGTAAAACGACGGCAGGGTGGTGGATAACTA
ALB186	ca	9	BES	GGCACGTCGAGTATCCTTGT	CACGACGTTGTAAAACGACGGCAGGGTGGTGGATAACTA
ALB187	ct	9	BES	ATGGGATCCAGGCGATAGTT	CACGACGTTGTAAAACGACACTCGTCTGCTGGTGTTTTG
ALB188	ga	9	BES	CATAAATCCAGCCCAGCAAT	CACGACGTTGTAAAACGACCCACAAGACTGAGGGATGCT
ALB189	ata	9	BES	TAAAGAGGGCACCCAATGAG	CACGACGTTGTAAAACGACTTCAACACCAAATTCAGGAAAA
ALB190	at	9	BES	ACGGCTGCCAAGTATCACAT	CACGACGTTGTAAAACGACGCGCGCTTTTAAGCTTTATG
ALB191	agg	8	BES	GCCCTGAATGCTCCAAATAA	CACGACGTTGTAAAACGACTAATGGCCTGCACACATCAC
ALB192	atg	8	BES	CCCCCTAAAAGCTTCACTCTC	CACGACGTTGTAAAACGACGGATCTGTGAGGGGCAAGTA
ALB193	tct	8	BES	ACCGAGATGCTCATTGCTCT	CACGACGTTGTAAAACGACCTACACCTTTCCCTCCCACA
ALB194	tgt	8	BES	CGAGTACGGGTATGGGAATG	CACGACGTTGTAAAACGACCGAGTACGGGTATGGGAATG
ALB195	tct	8	BES	TGGGGATTGGGATAGAGATG	CACGACGTTGTAAAACGACACCAAAAAGGGAGGAACGTC
ALB196	cca	7	BES	CTTAGCTGCCTGTTGCCATT	CACGACGTTGTAAAACGACCATCGCAGTCGCTGATTAAA
ALB197	cct	7	BES	GACGGGGGTCAATAGGAAGT	CACGACGTTGTAAAACGACCGAAAGGTGTCCTTCTGAGG
ALB198	ttgt	7	BES	AGGAACCCTCGTACATGCTG	CACGACGTTGTAAAACGACCGTCATCGAGAGCAACGAC
ALB199	gca	7	BES	TGAAATGGATCCACCGAACT	CACGACGTTGTAAAACGACACTGCTCGCTCCGGTTGT
ALB200	gaa	7	BES	ACGCAGCTGAACACCTTAAA	CACGACGTTGTAAAACGACCGCACATATCTCCTCCCACT
ALB201	ccg	7	BES	ACCCCTTGACCCACATGTTA	CACGACGTTGTAAAACGACAATTGTGCTCCCTGAGCTGT
ALB202	aat	7	BES	CCCCATTTTTCTTGCTTTCA	CACGACGTTGTAAAACGACTTTCAGCTCCTTCCTCGGTA
ALB203	ctg	7	BES	ATCTCCGACGAGGCAATAAA	CACGACGTTGTAAAACGACGCACTCACGCTTGTGCTTAT
ALB204	ctg	7	BES	ATCCCTTCGTCCTCCTCTGT	CACGACGTTGTAAAACGACCGAGGGAAGAAACAATGGTG
ALB205	ctg	7	BES	ATCCCTTCGTCCTCCTCTGT	CACGACGTTGTAAAACGACCGAGGGAAGAAACAATGGTG
ALB206	cag	7	BES	GCTGCCCATAGTTGCTCTTC	CACGACGTTGTAAAACGACCATGTGCTTCTAAGCCGTGA
ALB207	tgc	7	BES	CTTCACCCAGCTGCTCATC	CACGACGTTGTAAAACGACTGAGTCGAATAAGCCGGAAG
ALB208	cat	7	BES	ACACCACGGACAGGAAGAAC	CACGACGTTGTAAAACGACCTCTCATGCCGTGTCAACAT
ALB209	gat	7	BES	GGTGAGCGGTTCTTGTTCTC	CACGACGTTGTAAAACGACACGAAGAAGAGGCAACCAAA
ALB210	ata	7	BES	TAAAGAGGGCACCCAATGAG	CACGACGTTGTAAAACGACGCTATTCAACACCAAATTCAGGA
ALB211	ctt	6	BES	ACACGATTTACCCAGGTTCG	CACGACGTTGTAAAACGACCGTTAGCCTTTGGTCCACAT
ALB212	tgc	6	BES	ATCACGCACTGACAAGTTGC	CACGACGTTGTAAAACGACCGCGTATATTTTGAAATGGTTG
ALB213	gaa	6	BES	AGGGACGATCTTTTCTGCAT	CACGACGTTGTAAAACGACCGTGTGCTCTACGAGATGGA
ALB214	cag	6	BES	GTGTCGTACGGGTCCCTCT	CACGACGTTGTAAAACGACCTGAATCAGCAGCTCAACGA
ALB215	gct	6	BES	CAACTCGGTGGTCTTTTCGT	CACGACGTTGTAAAACGACGTCGACATGGCACTTGTAGC
ALB216	gct	6	BES	CAACTCGGTGGTCTTTTCGT	CACGACGTTGTAAAACGACGTCGACATGGCACTTGTAGC
ALB217	gca	6	BES	CCTGCTGTGCTCCTCCAT	CACGACGTTGTAAAACGACGATCTCCGGCCAGATCAATA
ALB218	tct	6	BES	GATGGGTACAAGCCACATGA	CACGACGTTGTAAAACGACTTCAGGACAACTCTCCTCTTCC
ALB219	gcc	6	BES	ATCCAGCGGAGTCGATAATG	CACGACGTTGTAAAACGACCTCTGGTCTGCCGAATCTGT
ALB220	gag	6	BES	ATGTCGATGCCGTTGTTGT	CACGACGTTGTAAAACGACGCGACTTGTTCCATCCTTGT
ALB221	aag	6	BES	TCTCTCTCGCTCTCGCTCTC	CACGACGTTGTAAAACGACTTCGAACAATTCAGCAGACG
ALB222	gca	6	BES	GAGTGCTCCATCTTGACGTG	CACGACGTTGTAAAACGACGGCTGATCGAAGAGACCAAG
ALB223	aat	6	BES	AAGACATCCAACCGACCAAG	CACGACGTTGTAAAACGACACTGCTGCGTTTCGTCAGA
ALB224	tcg	6	BES	TGCTCTCCAGAACACGACAC	CACGACGTTGTAAAACGACTAGTTTCTTGCCGGCTTGTT
ALB225	ttg	6	BES	TTGTTTCCCACCAATGGTTC	CACGACGTTGTAAAACGACAATACACACGGCAACGGACT
ALB226	ggc	6	BES	CCTCGATGTCAGCTCTGCTC	CACGACGTTGTAAAACGACAGAGTTTTGGTTGGGGCTTC
ALB227	ga	6	BES	GGCACGAGAAATGATCCCTA	CACGACGTTGTAAAACGACAGGCATGCAAGCTTCAAAAC
ALB228	gcc	6	BES	GACCTAGCAGCCTCTCCTGA	CACGACGTTGTAAAACGACAGGGATCACGGGAGAAGAGT
ALB229	ttc	6	BES	CATTAAGAAGAAGGCGCAAGA	CACGACGTTGTAAAACGACCCGGGCTTAGTCCTTCTGTA
ALB230	atct	6	BES	TAAAGGGGCAAATTGCAAAG	CACGACGTTGTAAAACGACTCGCAATGAAACCCTAGGTC
ALB231	cct	6	BES	ATTCTAATCCGCCGGAAATC	CACGACGTTGTAAAACGACCTCCTCCTTCTTGCCCTTCT
ALB232	gca	6	BES	TCCATCTAGACGTGGGAGGT	CACGACGTTGTAAAACGACGGCTGATCGAAGAGACCAAG
ALB233	cgg	6	BES	CCGCCGCCTTGATGAG	CACGACGTTGTAAAACGACCTTTGACCCCCTCTCTCTCC
ALB234	gcc	6	BES	AGGCACCTATGGCTCTCGTA	CACGACGTTGTAAAACGACAACCTGGACGCCTCTTCATA
ALB235	att	6	BES	CAAAGAAAGGCAAATGCAGA	CACGACGTTGTAAAACGACTCTTCCTCATGGATGCTCCT
ALB236	cat	6	BES	TCCCGTGAAAGGTAAGCATC	CACGACGTTGTAAAACGACCGTGCGTGTGTTCAATTTTC
ALB237	ccg	6	BES	CCGGAGCAACTTTCTTGCTA	CACGACGTTGTAAAACGACCGGAGAAGACGACATCGAG
ALB238	cgg	6	BES	CCGGAGCAACTTTCTTGCTA	CACGACGTTGTAAAACGACCGGAGAAGACGACATCGAG
ALB239	gca	6	BES	TGAGGCACAGTGAACCGTAA	CACGACGTTGTAAAACGACAGGAAGCACATCAGGAGCAT
ALB240	agc	6	BES	GATGGATGGATGGAGGAGAG	CACGACGTTGTAAAACGACACCATCACAGAATCGCATCA
ALB241	cga	6	BES	TCGTTGCTGCCAACAAATTA	CACGACGTTGTAAAACGACGCCACTGCTAATCACTGCAA
ALB242	gccg	6	BES	GCCACGTCCAATATTCCAAC	CACGACGTTGTAAAACGACTGCTATGCGTTGCCTTGATA
ALB243	ctt	6	BES	TCTTGCCGAGGTAAGACTCC	CACGACGTTGTAAAACGACACCATGTGGCGCCTATAAAT
ALB244	cgg	6	BES	CGCTCTAGGGCACTGCAT	CACGACGTTGTAAAACGACCGTGCGTGGACTTGTTTG
ALB245	ctc	6	BES	AGCAGCTCGTCCTGGAAGT	CACGACGTTGTAAAACGACCCTGCCTCCTCCTACTCGTC
ALB246	aca	6	BES	TGTGACACCCAACCAAACAT	CACGACGTTGTAAAACGACTCAAAGCATTGGTCCGAATA
ALB247	tgc	6	BES	ATCACGCACTGACAAGTTGC	CACGACGTTGTAAAACGACCGCGTATATTTTGAAATGGTTG
ALB248	acc	6	BES	ACCACCAGTAGGCACCATTC	CACGACGTTGTAAAACGACCCTCGATGCTCTTCTCATCC
ALB249	gct	6	BES	GCACCCTCCGCTCCTC	CACGACGTTGTAAAACGACAATTCAGCAAGGGAGGAACTC
ALB250	gaa	6	BES	TGTACTCGGCCCACATGTAA	CACGACGTTGTAAAACGACCACCGCGATTTACTCAGGTT
ALB251	ggaa	5	BES	GGGACACGTGGTGTTAGGTT	CACGACGTTGTAAAACGACCGCAGAGGATTGAGGAAAAG
ALB252	cgag	5	BES	ACCACAACCACCATCGAAC	CACGACGTTGTAAAACGACCAGGAAAAGGAAACGCAATC
ALB253	tgca	5	BES	TTCAGTTTCTTCATTTCCTACGG	CACGACGTTGTAAAACGACCCTTCTTCTCAGCGACCTGT
ALB254	atgc	5	BES	CAAAATGGCACGTACGTTTG	CACGACGTTGTAAAACGACGCGAGATGGGCAATTAACAT
ALB255	tgca	5	BES	TCGATACAAATTGTCGGGAAC	CACGACGTTGTAAAACGACGGCCCTCTGGGATAAGGATA
ALB256	tgca	5	BES	TTCAGTTTCTTCATTTCCTACGG	CACGACGTTGTAAAACGACCCTTCTTCTCAGCGACCTGT
ALB257	aatt	5	BES	TGTGATGGATTTTGCTTCCA	CACGACGTTGTAAAACGACTGTCGCTCCTGCATCTATTG
ALB258	cgtg	5	BES	AAGGGCCTCTTTTGATTCGT	CACGACGTTGTAAAACGACAGAAGGCTGCTACCGCAATA
ALB259	gcta	5	BES	TGCACCATCCAGAAGATCAA	CACGACGTTGTAAAACGACCACCGAACGCCACTACTATG
ALB261	ctag	5	BES	AGTGCGTCGTGACACTGAAC	CACGACGTTGTAAAACGACCGCGTTCTCACCTACCTAGC
ALB262	gccg	5	BES	GTCGAGCATGCAGTTGATGT	CACGACGTTGTAAAACGACAGCCGGTACAAAAATTCCAA
ALB263	ggaa	5	BES	CAAAGGGAGAGGTCATCCAC	CACGACGTTGTAAAACGACTTGGGCAAAGGATAAAATGC
ALB264	cttc	5	BES	CCTGTTCGGTTCAACGTTTT	CACGACGTTGTAAAACGACGCTTTCCGCTGACGACTTAC
ALB265	ataa	5	BES	CCGCGAGAGTAATCTTTGCT	CACGACGTTGTAAAACGACGGCCATTGTACCCAACAACT
ALB266	gtat	5	BES	CCCAATTGATGTCCGAAAGT	CACGACGTTGTAAAACGACGGCAAGTTATGGAGACACATGA
ALB267	atcc	5	BES	AAGCAAGAGGAGAGGCGTTT	CACGACGTTGTAAAACGACCAGGCTGCATCAGTGACTCT
ALB268	tcga	5	BES	CTGTTGGGAATCAGCACTGT	CACGACGTTGTAAAACGACCTCGAGAGGAGCAGAGATCG
ALB269	gaaa	5	BES	TCTCACCGTGAAAGTGGATG	CACGACGTTGTAAAACGACGGCGACTCTGTTAGCTCGTC
ALB270	agct	5	BES	TGTAGCTCCTCGTCGTCGTA	CACGACGTTGTAAAACGACGCATCATGCTAGCTGGTCAC
ALB271	at	8	BES	TCATGGGCACTGCATATGTT	CACGACGTTGTAAAACGACAGGCTGGTACCAAAGGGTCT
ALB272	tc	8	BES	TTAACATCATGTGGCCGTGT	CACGACGTTGTAAAACGACAATTATTAGGCCCCCACCAG
ALB273	ga	8	BES	TCCATCTCCATCATCCCTTC	CACGACGTTGTAAAACGACTGGGGAACATTTCCATCATT
ALB274	ac	8	BES	GTGGTTCACTTCCGGTCCTA	CACGACGTTGTAAAACGACGCAATTGAAGGGGAAACAGA
ALB275	ct	8	BES	GTGAAGGGGAGGAGGAAATG	CACGACGTTGTAAAACGACCGCACTTCGAGAAGATTTTTG
ALB276	at	8	BES	CGAGAGCAGAGGAGAGAGGA	CACGACGTTGTAAAACGACTGAATAGCATTGTGACCCTCA
ALB277	ta	8	BES	ACCCGAACATCTTTTCAGCA	CACGACGTTGTAAAACGACTGTACTCCCTCCGTCCCATA
ALB278	tc	8	BES	CCTGGGTTAATTATGGCCTGT	CACGACGTTGTAAAACGACCGTATCTATTCTCACCTCCGATG
ALB279	tg	8	BES	ATGCCTTGTCCAAGGTTGTG	CACGACGTTGTAAAACGACCCAACCTTAGTGTGCATCTTCA
ALB280	ga	8	BES	ACGTTGCTCTTTACCGATGG	CACGACGTTGTAAAACGACTAGGGTTCCTGTTCCCCAAT
ALB281	ta	8	BES	AACATCGAGGCACATCTTCA	CACGACGTTGTAAAACGACCCAGTGGCGTATCTAACAACC
ALB282	ag	8	BES	CCTCCTGGATCCCTCTCTCT	CACGACGTTGTAAAACGACCTCCCCCATCAGCAACTAGA
ALB283	tg	8	BES	GCACGCAGAATTAGCAAACA	CACGACGTTGTAAAACGACCTGTTTGACCAGCTTCGACA
ALB284	gc	8	BES	GATCACCAATGCCTCGATCT	CACGACGTTGTAAAACGACAAAAATCAAATCGCGAGTGC
ALB285	ca	8	BES	GCGAGTGCATCAGAAACAAA	CACGACGTTGTAAAACGACGCCTAAAGGGGACAAGCTCT
ALB286	tc	8	BES	GGAAGAGCATCAGGAAATGC	CACGACGTTGTAAAACGACGTAAACGCCCCTGTCCCTAT
ALB287	tc	8	BES	TCACCTACAGCTCCACATGC	CACGACGTTGTAAAACGACGTAAACGCCCCTGTCCCTAT
ALB288	tc	8	BES	CTTGATGTGGCGAGGAAGAT	CACGACGTTGTAAAACGACGCCACCTCTCTCCCTCTTCT
ALB289	ca	8	BES	GCGAGTGCATCAGAAACAAA	CACGACGTTGTAAAACGACGGGACAAGCTCTGCCTAAGA
ALB290	cgg	7	BES	CGCGAGCACCATGAGC	CACGACGTTGTAAAACGACCGACGGCTAAGGAACCAGT
ALB291	at	8	BES	TCATGGGCACTGCATATGTT	CACGACGTTGTAAAACGACAGGCTGGTACCAAAGGGTCT
ALB292	tc	8	BES	TTAACATCATGTGGCCGTGT	CACGACGTTGTAAAACGACAATTATTAGGCCCCCACCAG
ALB293	ga	8	BES	TCCATCTCCATCATCCCTTC	CACGACGTTGTAAAACGACTGGGGAACATTTCCATCATT
ALB294	ac	8	BES	GTGGTTCACTTCCGGTCCTA	CACGACGTTGTAAAACGACGCAATTGAAGGGGAAACAGA
ALB295	ct	8	BES	GTGAAGGGGAGGAGGAAATG	CACGACGTTGTAAAACGACCGCACTTCGAGAAGATTTTTG
ALB296	at	8	BES	CGAGAGCAGAGGAGAGAGGA	CACGACGTTGTAAAACGACTGAATAGCATTGTGACCCTCA
ALB297	ta	8	BES	ACCCGAACATCTTTTCAGCA	CACGACGTTGTAAAACGACTGTACTCCCTCCGTCCCATA
ALB298	tc	8	BES	CCTGGGTTAATTATGGCCTGT	CACGACGTTGTAAAACGACCGTATCTATTCTCACCTCCGATG
ALB299	ga	7	BES	AAGATATGGCACTAAGAGATGACC	CACGACGTTGTAAAACGACCCATGAAGGAAGCGGATATT
ALB300	at	7	BES	CTGCACAGGACAATGCTGAT	CACGACGTTGTAAAACGACGCTACAACCTGACCCTGTCAC
ALB301	ga	7	BES	CGAGGAGGTTTTGAATCCAG	CACGACGTTGTAAAACGACACGGAAACGCAAACAAAATC
ALB302	ca	7	BES	TCGTATTCTTCGCCTCCATC	CACGACGTTGTAAAACGACGCAATCAAGACCCACCATTT
ALB303	tc	7	BES	CCCGCCTACCATATATAAGAGC	CACGACGTTGTAAAACGACAGCCACCGATCTCGTCACTA
ALB304	tg	7	BES	CCATGGGAACTCATCAATCA	CACGACGTTGTAAAACGACATGCAGCGAGGAAAAAGAAA
ALB305	at	7	BES	GGGCCGTCTGCATTTATCAT	CACGACGTTGTAAAACGACCAGAACTGTCAGTCCCCTTTG
ALB306	ca	7	BES	CCACTATGCCTCCACAACG	CACGACGTTGTAAAACGACGGAAGAACCCATGCAAGAAA
ALB307	gaa	7	BES	AGGAACCCTCGTACATGCTG	CACGACGTTGTAAAACGACCGTCATCGAGAGCAACGAC
ALB308	ct	6	BES	CCAGCCGTACGGTAGTTAGC	CACGACGTTGTAAAACGACCGAAATCAATGGTGAAAACG
ALB309	ag	6	BES	CTCATGAGCTGCTTTGTTGC	CACGACGTTGTAAAACGACTGGGGATTTTTCTTGTAATCCA
ALB310	at	6	BES	ACCATGTAAACCATCGCAGA	CACGACGTTGTAAAACGACTGATGCACCTATGTTTTCTCG
ALB311	ga	6	BES	CGTCGTCTTCAGGTCTTTCC	CACGACGTTGTAAAACGACCCTAACAGCTTCCGTCTCCA
ALB312	gc	6	BES	CGTCATCAGCCTCCAAAAAC	CACGACGTTGTAAAACGACGCCAGCTAATCGGTTTCTCA
ALB313	tc	6	BES	TCCATGATGATTAGAAAACACG	CACGACGTTGTAAAACGACTCAAATGCGAGCTAGGTGTG
ALB314	at	6	BES	AGGGGCGAGTTGACATTAAG	CACGACGTTGTAAAACGACACCACTCCTCGACAAACCAC
ALB315	ct	5	BES	CAGGTAGCCGGGGAGAA	CACGACGTTGTAAAACGACGAGCAGGCCAGCTTATATGG
ALB316	gc	5	BES	AGGAGGATCCAGACACAAGC	CACGACGTTGTAAAACGACGCCGGAGTTGTGGATATTTG
ALB317	ct	5	BES	CCTCAAGCATGAGCACCTC	CACGACGTTGTAAAACGACCATCGGAAGTTCGGAACACT
ALB318	gc	5	BES	CTTACACACGTCACGGGAAC	CACGACGTTGTAAAACGACGAAACCGGGTCTTGAGGATT
ALB319	ca	5	BES	AAGAGGGCTCGGAACCTAGA	CACGACGTTGTAAAACGACACTACTCCCTCCGTGTCGTG
ALB320	at	5	BES	TGTGAGCGCGAGAGCTATTA	CACGACGTTGTAAAACGACCCTTTGGTTGTAGGGACCAG
ALB321	cg	5	BES	GGGCCCACCTGTCAGC	CACGACGTTGTAAAACGACTTTGGATCAATTTGGAGTTCA
ALB322	tc	5	BES	CAGCCGGGATTAGGAACTCT	CACGACGTTGTAAAACGACATCCATGGCCCAGAACACTA
ALB323	ttc	5	BES	TTCAACAATGCTGGTCCAAA	CACGACGTTGTAAAACGACTTTTTGCCGAATCTGTCCTC
ALB324	gt	5	BES	CATCATGGTGACCACCTCAG	CACGACGTTGTAAAACGACTTCGCGACGAATTTATCTTG
ALB325	ttc	5	BES	AAGAAGCCCTTCCCGAAAC	CACGACGTTGTAAAACGACCTGCATCCATCATCTCATCG
ALB326	cgt	5	BES	CGGGGTTGTCAACATCGT	CACGACGTTGTAAAACGACCTAGTAGCAGCGCAATGCAG
ALB327	ctc	5	BES	CCCAGCAAAACTGGTTGG	CACGACGTTGTAAAACGACGAACTACGGGCTGAGTTTGC
ALB328	cag	5	BES	GAATCGGAGGTGCGGATG	CACGACGTTGTAAAACGACGTTGTCGCAAGAGGAAGAGG
ALB329	ctt	5	BES	TTATCATGGCAATGCTGCTC	CACGACGTTGTAAAACGACCGTTAGCCTTTGGTCCACAT
ALB330	ccg	5	BES	GCGTGGACTCCTGGAAGA	CACGACGTTGTAAAACGACCCGCAACATAGCATCTGAAA
ALB331	cctt	5	BES	GGAGGAGGCTTGATCTGTGA	CACGACGTTGTAAAACGACCGGATCATGGAGGAAGAGAA
ALB332	accc	5	BES	AGGAGCGACGACGATGAG	CACGACGTTGTAAAACGACATTTCAGATGCCCGTGCTAC
ALB333	ataa	5	BES	CCGCGAGAGTAATCTTTGCT	CACGACGTTGTAAAACGACGGCCATTGTACCCAACAACT
ALB334	cgtg	5	BES	AGCAGTAACATGTGCCGTGA	CACGACGTTGTAAAACGACGCCTTCGTTTTCATTTGCAT
ALB335	ataa	5	BES	TTTGAAAACGGAGAGGGTGT	CACGACGTTGTAAAACGACCACTGCAGAGCAAAAGCAAC
ALB336	ataa	5	BES	CCGCGAGAGTAATCTTTGCT	CACGACGTTGTAAAACGACGGCCATTGTACCCAACAACT
ALB337	ttcc	5	BES	TAACCATGCCAACTGAAGCA	CACGACGTTGTAAAACGACAAAGAGGCAACTGCTTGTGC
ALB338	gt	19	BES	GACACACACACACACACACACA	CACGACGTTGTAAAACGACAGTGCGTCTAGGCGACTTGT
ALB339	at	18	BES	GCTACCGACACACGCTAACA	CACGACGTTGTAAAACGACTTTTAAACGGACCATGCACA
ALB340	aca	17	BES	TGAAGGGCTGGAATATCACC	CACGACGTTGTAAAACGACTTCCATGGCACATATTGAGG
ALB341	ga	17	BES	CCTCCCTCTCCTCGGTTTC	CACGACGTTGTAAAACGACCAAGGAGGGCACAATTTGG
ALB342	ga	17	BES	CCTCCCTCTCCTCTGTTTCC	CACGACGTTGTAAAACGACCAAGGAGGGCACATTTTGG
ALB343	aca	17	BES	TGAAGGGCTGGAATATCACC	CACGACGTTGTAAAACGACTTCCATGGCACATATTGAGG
ALB344	ga	15	BES	CGTTTGCCGAGAGAGAGAGA	CACGACGTTGTAAAACGACCCAAAATTAGGGGGAGATGG
ALB345	tta	15	BES	TGCACTCATCGTTTGGAAAA	CACGACGTTGTAAAACGACGAGCCTGACATGGCATACAA
ALB346	gaa	14	BES	CTCCACCTGTAGATGCACGA	CACGACGTTGTAAAACGACGGCGAAAGCGATAGAGTTTG
ALB347	ga	13	BES	TACGGGCAGATGACAAACAC	CACGACGTTGTAAAACGACCGCTCCTCTCCTACGAACTG
ALB348	tc	13	BES	TGTGTGCCGAACTAGTGAAAG	CACGACGTTGTAAAACGACTCCAGGCCCTCACATATCTC
ALB349	tc	13	BES	GGATGGCTCTCAAGGTCACT	TCACGACGTTGTAAAACGACGAGCATGTGGGTGTGATTT
ALB350	att	12	BES	CGAAGGGATCGAACAGAAAA	CACGACGTTGTAAAACGACAGCGGGATGCATGAAGTAAT
ALB351	ct	12	BES	CCAGGACGGAAAGAAAAGAA	CACGACGTTGTAAAACGACCCACACAATGAAATGTGCCTA
ALB352	ta	12	BES	TTGTCGAGAAGGCACAAAAA	CACGACGTTGTAAAACGACGATGGGGAAGAGGAAGAAGG
ALB353	at	12	BES	CGCTTTTTAGTCGCACACAT	CACGACGTTGTAAAACGACGTCCCTCAACCAAACACGAG
ALB354	ac	12	BES	AGTCTCTGATGCTACTCCTGCAC	CACGACGTTGTAAAACGACAATGGTAACAGCACCCTTGG
ALB355	ctt	11	BES	CAGCAGGTCCTCGTACTCCT	CACGACGTTGTAAAACGACGATACATCCCAGCCATTAATCC
ALB356	at	11	BES	CCCATATTCCCTTGGTCACA	CACGACGTTGTAAAACGACGCAACACACGCACAATGTACT
ALB357	at	11	BES	CACAAACCATGTAAACCATCG	CACGACGTTGTAAAACGACTCGTGCTCATTTTGTTTTCG
ALB358	ctt	11	BES	TGGTGATCACTGGTCAGAGG	CACGACGTTGTAAAACGACCCTCGAAGCTTCCTTCTCCT
ALB359	at	11	BES	CAACTTCGGAGAAACCGAAA	CACGACGTTGTAAAACGACGCATGCAAAGTGTCCACATC
ALB360	tc	11	BES	CTCCCTCCATCCCCAGAG	CACGACGTTGTAAAACGACGGACCAGGTCTTTGCTTTGA
ALB361	ga	10	BES	CTGCCTACCACCGTGAGTTT	CACGACGTTGTAAAACGACCAGCCATGCCTCTCTTCTCT
ALB362	tc	10	BES	GCACACACTCACAGCTCACA	CACGACGTTGTAAAACGACGCATGCAAGCTTCACTCAAA
ALB363	tc	10	BES	ACCAAAGCAAAAATTGCTCA	CACGACGTTGTAAAACGACCCGGGTATGTATGGCTCATC
ALB364	ac	10	BES	GAAGACGCACACGATCAGAA	CACGACGTTGTAAAACGACTGAGTCGACGAGTCGTGAAG
ALB365	ct	10	BES	ATGTATGCATCCCAACAGCA	CACGACGTTGTAAAACGACTGCAACAAGTCTCCATGACC
ALB366	tc	10	BES	CCACTTTTTCGGATGACGTT	CACGACGTTGTAAAACGACAAGCGGGAACACATATCCAG
ALB367	ta	10	BES	GCCCGAATCATTTTGTCAGT	CACGACGTTGTAAAACGACGACACGCTTCTTCGTCTTCC
ALB368	ga	10	BES	CATCGGCCCTTCCCTAGT	CACGACGTTGTAAAACGACGGTCACCTTTCGCACAAAAT
ALB369	ttc	9	BES	CCGGGATAACCGAGATTACA	CACGACGTTGTAAAACGACAGATAGCGACATCGGACTCG
ALB370	ta	9	BES	CGGAAGGGTAAAGTTGTCCA	CACGACGTTGTAAAACGACCGCACTGTGCAGTCAGATTT
ALB371	at	9	BES	CGGGGAGGACATATACACCT	CACGACGTTGTAAAACGACCCCAACATGAATATACCGACA
ALB372	tatc	9	BES	GGTGCGCAATGGAGATAGAT	CACGACGTTGTAAAACGACTCTAGGCTCCGTTCCGAGTA
ALB373	aca	9	BES	CCATGCTGTTGAAGGTGTTG	CACGACGTTGTAAAACGACCTCCTCCTCCTTCTCCTCGT
ALB374	gtt	9	BES	AATGGTGGATCTGCAGAAGG	CACGACGTTGTAAAACGACTGCTGCTTCTTTTGTCGATG
ALB375	ta	9	BES	AATGAAGTTATGCGCCTTGC	CACGACGTTGTAAAACGACTCGGTGACGTTTCACAACAT
ALB376	ac	9	BES	GGGTTCCACCTGTCAGAAAA	CACGACGTTGTAAAACGACATGCCAAATGGGACTGTTTC
ALB377	ac	9	BES	ATCCAGTCCTCACCCTTGTG	CACGACGTTGTAAAACGACCCTCGAGGGGTAACAAAACA
ALB378	tc	9	BES	AACCTCGTTCACCCTGTGAC	CACGACGTTGTAAAACGACCGTCTTCCTCAGAAGGCTCA
ALB379	ct	9	BES	GGCCACTCCATCTGTCATCT	CACGACGTTGTAAAACGACGGGGCACATCAAGAGTCAAT
ALB380	ct	9	BES	TGGTGAAAGTCAGGCATCAA	CACGACGTTGTAAAACGACCTGACACTATCAACATCTCTCTCG
ALB381	ga	9	BES	GCTGTTTCTTTTGACGAAAATG	CACGACGTTGTAAAACGACGCACCTCAACATCACAAACG
ALB382	ct	9	BES	TGGTGTGTAGGAGCATCTCG	CACGACGTTGTAAAACGACATCAGATTGATTGCGGGGTA
ALB383	at	9	BES	AAAAGTTATCCGGCATTGGA	CACGACGTTGTAAAACGACCGTACGTACCACGGTTGATG
ALB384	ag	9	BES	CCGCTAGCAACCGTAGGTAA	CACGACGTTGTAAAACGACGCATATGCAATACGCACTGA
ALB385	ga	8	BES	CCCCTCCTCTAAGATATCTCTCTC	CACGACGTTGTAAAACGACTCGATCTGCAGAAACCCTAAA
ALB386	ct	8	BES	CACGCGTGAGCATAAAGAAA	CACGACGTTGTAAAACGACAACCCGTGGAATTTCAACAT
ALB387	ta	8	BES	CTGTTCCATCGTTGGGATCT	CACGACGTTGTAAAACGACTGGTGACGGTGCATGTAACT
ALB388	tct	8	BES	CCGGTAACCTCATGAACCTC	CACGACGTTGTAAAACGACACCCCTGCCTCTCTAGCTTC
ALB389	gt	8	BES	GTGCAATAACTTTTACGTGTAACTAGA	CACGACGTTGTAAAACGACAAGAAAATTTCCTGTTGTAGATGC
ALB390	ta	8	BES	AATTTAGTATTAGCCGATATAACCTGA	CACGACGTTGTAAAACGACACCGCCTGATTACAGCATTC
ALB391	agc	8	BES	GAAGGGATCTGACCTTGCTG	CACGACGTTGTAAAACGACAGAACAGGTGCCAGGTGAAG
ALB392	tc	8	BES	CGGAGATGAGGGAGAAGATG	CACGACGTTGTAAAACGACTCTGAAAATACGCTTTCTCCGTA
ALB393	tg	8	BES	TTCGCAACAACAAGGTTCAC	CACGACGTTGTAAAACGACTCAGCTTTGCTTTGTGCAAG
ALB394	tg	8	BES	TTCGCAACAACAAGGTTCAC	CACGACGTTGTAAAACGACTCAGCTTTGCTTTGTGCAAG
ALB395	gat	8	BES	TGGAACTGAGTGAGCAATGG	CACGACGTTGTAAAACGACCAAACCCTCCTTCCACAAGA
ALB396	ca	8	BES	TTCAGCCATGTCGTTCTGAG	CACGACGTTGTAAAACGACTACGTTCGTGCGTACTCCAG
ALB397	gga	8	BES	AGCCCATTAATGCGTGTAGG	CACGACGTTGTAAAACGACGGAGCTCTGAAGGCATTGTC
ALB398	ttg	8	BES	TGAGGTTTTATTGGCATCAGC	CACGACGTTGTAAAACGACGAAGGGCTCGAATATCACCA
ALB399	tc	8	BES	AGAACCAGGCTGCAAACAAC	CACGACGTTGTAAAACGACGAAGCCATGGGATGTCAGAG
ALB400	tc	8	BES	CGCAGTGCGTGTGTGAGT	CACGACGTTGTAAAACGACACCATGGCAATGTCGAAGAT
ALB401	tc	8	BES	TGACGCATCAGACGCTTTAG	CACGACGTTGTAAAACGACGCCCAGAAAGCAAATCTACG
ALB402	tc	8	BES	CCTAAGCCCAAGACAGCATC	CACGACGTTGTAAAACGACGCCATGTCAACGGAACCTAT
ALB403	ta	8	BES	CCACCCCAAGAGTTTTCTGA	CACGACGTTGTAAAACGACGGCTGTGCTTTCAATTTTCA
ALB404	tc	8	BES	GCCCGAATCATTTTGTCAGT	CACGACGTTGTAAAACGACGACACGCTTCTTCGTCTTCC
ALB405	ttg	8	BES	CTGGTGCAAAAAGACTGCAA	CACGACGTTGTAAAACGACCCCCAACTTGTTTGGGACTA
ALB406	tc	8	BES	GGAAGAGCATCAGGAAATGC	CACGACGTTGTAAAACGACAATTTATTTCAGTCGCAACAGTG
ALB407	ga	8	BES	CAAACCTCATGCTAATTTTCTCG	CACGACGTTGTAAAACGACAGCTAGCTTGCGAGTCCAAC
ALB408	ac	8	BES	TAAGAGGTGTTTGGGGCAAG	CACGACGTTGTAAAACGACTGGCAATTGAAGGGGATAAA
ALB409	tg	8	BES	TCCGAAACAGAATTGTGAACC	CACGACGTTGTAAAACGACCCCATGTATATTGGCGATCA
ALB410	ag	7	BES	TGGATCCAGCCTCTCTCAAT	CACGACGTTGTAAAACGACGTCGCTCTGAGGATCAACG
ALB411	tc	7	BES	CCACATGGCCGTGACC	CACGACGTTGTAAAACGACGTGCATGCAGGGTGGTAG
ALB412	at	7	BES	TCAATCCTAGGCAAGTGTTCG	CACGACGTTGTAAAACGACCGCTCAAGGAAAGTAGATGTAGA
ALB413	cct	7	BES	GGTCGAATAATGGCGATGAC	CACGACGTTGTAAAACGACCCGTTGATGAGGATCACCTT
ALB414	tc	7	BES	GGGACGACATGGACAAGATT	CACGACGTTGTAAAACGACTCCCAATGAGCAAGTGCTTT
ALB415	at	7	BES	CAGATTTGTGGTTTGCTTACCTT	CACGACGTTGTAAAACGACCCAAACAAATTGGGTGTACATA
ALB416	ag	7	BES	TGTGCAAATTGGTGCATCTT	CACGACGTTGTAAAACGACTTACACAAAGGCGAGGGAAC
ALB417	ag	7	BES	CCCCTCTCCATCTCTCTCCT	CACGACGTTGTAAAACGACGGCAGCAGCTAGCTTGAGTT
ALB418	tc	7	BES	TGCAACATGACAGAGCCAAT	CACGACGTTGTAAAACGACGTCCAGTCTTTGGCACTTGG
ALB419	ag	7	BES	TTCCACTTGGTTGCCCTTAC	CACGACGTTGTAAAACGACGCATATTGATGCACGTCTGG
ALB420	ct	7	BES	TACATGGGCGGGATAGAGAG	CACGACGTTGTAAAACGACGATCTTCGCTGGGTCAACTC
ALB421	at	7	BES	GCAACTTTAGGCTCAGACGTG	CACGACGTTGTAAAACGACTTCAATATGCTCGCTCATGC
ALB422	ct	7	BES	CCACAAACGAACAGCATCAT	CACGACGTTGTAAAACGACTTTGTGGCTGTGAATGGAAC
ALB423	ag	7	BES	CGGATGAGCTCCCTCTCTCT	CACGACGTTGTAAAACGACGCTAAGCTCCCCCATACCAG
ALB424	ag	7	BES	TCCCTCTTCCTGTCCCTTCT	CACGACGTTGTAAAACGACGGGAGAGAGAGGGAGCTCAT
ALB425	ag	7	BES	GAGCAAGGAATCGCTTTCAG	CACGACGTTGTAAAACGACCTTGCCATTGGTTGCTGTTA
ALB426	ctg	7	BES	CTCCAGAGGCTCGTCCAACT	CACGACGTTGTAAAACGACGAGGAACGAAGTGCAGGAAG
ALB427	ct	7	BES	TTTTCTGCATGCATACGTCAC	CACGACGTTGTAAAACGACTGCATGCTTACAAATCATACAGC
ALB428	ta	7	BES	CGTCAACCCGTTACGATAGG	CACGACGTTGTAAAACGACAGAAAAATGCTGTGCCTGCT
ALB429	tc	7	BES	TCGTTTCAACCTCCTTTTCG	CACGACGTTGTAAAACGACCTTTGTACTCCCTCCGTCCA
ALB430	ga	7	BES	CACTCCCCAACGGTCATATT	CACGACGTTGTAAAACGACCGAATCTCGGAAAACAATCTC
ALB431	tc	7	BES	GGGGAGCACAGAAGACAAGT	CACGACGTTGTAAAACGACTCTCTCAAATCCCACGGTCT
ALB432	ca	7	BES	TGTGCGGTGAACTCAATGTT	CACGACGTTGTAAAACGACCTTCACACGTTTGGATGTCAA
ALB433	ta	7	BES	ATTGACAAACCCCAAATGGA	CACGACGTTGTAAAACGACCAAGTGATCAAGGCACGATG
ALB434	tc	7	BES	CTTACAAGGACCCCCTCCAT	CACGACGTTGTAAAACGACCTTCTTGAGGAGGCTGGCTA
ALB435	ca	7	BES	AGGCTCCTCATGTCCTTGAA	CACGACGTTGTAAAACGACGCAATCTGGTGGTCTGGTCT
ALB436	ga	7	BES	CTCCCCATCTGATGACTGCT	CACGACGTTGTAAAACGACCGCAGACGAAACCCTAGTTC
ALB437	ctg	7	BES	ATCTCCGACGAGGCAATAAA	CACGACGTTGTAAAACGACATGCACTCACGCTTGTGCTA
ALB438	ttc	7	BES	TGCGTTGAAAACTCAAGCTG	CACGACGTTGTAAAACGACTTGAGACCAACCTCACAACG
ALB439	ct	7	BES	CAGAGTTCGAGTCCGAGTCC	CACGACGTTGTAAAACGACTGCAAAAGATATGCCCGTTT
ALB440	ct	7	BES	TAGATGGCGACGAAGACTCC	CACGACGTTGTAAAACGACTACAAGGGGCAAGCAAAATC
ALB441	ac	7	BES	CTTCGCTGTTTGGCACAGTA	CACGACGTTGTAAAACGACCCTGTGACCCAACCTTCATT
ALB442	tcg	7	BES	GGTGGAATTCCCTTCCTGTT	CACGACGTTGTAAAACGACGAGCGGCCCAGTTATTATCA
ALB443	tg	7	BES	CAGTTCAAGGGTGATTTACAGG	CACGACGTTGTAAAACGACAAGCATGGCAATCAAATGAA
ALB444	ta	7	BES	CAGCTAGCAGCCTGTCCTCT	CACGACGTTGTAAAACGACCTGGTCGCCTAGGTACTGCT
ALB445	gaaa	7	BES	CACCAGCGTTTACGTAGCAG	CACGACGTTGTAAAACGACTGTTCAGTGGGTCGAGTCAA
ALB446	ct	7	BES	ACACGGACACCCATTTGTTT	CACGACGTTGTAAAACGACCACCTGCCTACCTGACCATT
ALB447	ca	7	BES	CTTGGTTTGCTCCTTGGTGT	CACGACGTTGTAAAACGACCACCACCACCACAAAGAATG
ALB448	ga	7	BES	TGCTTGAAAAACTCCCCATC	CACGACGTTGTAAAACGACGGCATTTGTTGCCCTACTGA
ALB449	ccg	7	BES	CCCCATTTTTCTTGCTTTCA	CACGACGTTGTAAAACGACTTTCAGCTCCTTCCTCGGTA
ALB450	tct	7	BES	TCCTGCCATCAATCAATCAA	CACGACGTTGTAAAACGACTCCGTTCAACTCCAATCAGA
ALB451	ac	7	BES	ATCGGCAATCAAGAAGCAAT	CACGACGTTGTAAAACGACGGGAGAAATCAACAGGCAAC
ALB452	aga	7	BES	TTTGTTTCCAGGGTAATTTTGAA	CACGACGTTGTAAAACGACTCCAATACGATTGTGGCGTA
ALB453	gag	7	BES	GGCACGTGTCCTCTCTTTGT	CACGACGTTGTAAAACGACTTTGGCAATACGTGAGTTCG
ALB454	tgc	7	BES	CTTCACCCAGCTGCTCATC	CACGACGTTGTAAAACGACTGAGTCGAATAAGCCGGAAG
ALB455	ga	7	BES	TTGCTCTTTAGCAGCAGCAG	CACGACGTTGTAAAACGACTGCTGCTGCTAAAGAGCAAA
ALB456	ta	7	BES	CAGCTAGCAGCCTGTCCTCT	CACGACGTTGTAAAACGACTGACTAACCGTGATGCTGCT
ALB457	tc	7	BES	AGCGGAGCTAAAGCATTCTG	CACGACGTTGTAAAACGACAGCTCTGATCGATGGGAAAA
ALB458	gaa	7	BES	GCATGGCCCATAAATAGAGC	CACGACGTTGTAAAACGACTACAATGGCGCTCCTTGAG
ALB459	aga	7	BES	GCATGGCCCATAAATAGAGC	CACGACGTTGTAAAACGACTACAATGGCGCTCCTTGAG
ALB460	ca	7	BES	ATTGTTTGGTTTGGCTGCTC	CACGACGTTGTAAAACGACTTGTCAAATCAATGGCACTCA
ALB461	at	7	BES	GGGCCGTCTGCATTTATCAT	CACGACGTTGTAAAACGACCAGAACTGTCAGTCCCCTTTG
ALB462	gt	7	BES	AGACCTCAACCTCCCAACCT	CACGACGTTGTAAAACGACTGGTAATCCGGAAGCTCAAG
ALB463	ag	7	BES	AGCTCCCCCTCACCCTAGT	CACGACGTTGTAAAACGACCTAAGCTCCCCCATAAGCAG
ALB464	gc	7	BES	ACGGGATCGAAAAGGTAGGT	CACGACGTTGTAAAACGACTGCAGCATGCAAGCTTATTT
ALB465	ga	7	BES	TCTCATTCTATCTCTCTCTCTCTCCA	CACGACGTTGTAAAACGACAATCCATCATCTTGCCCTGT
ALB466	ag	7	BES	GCCTCGGCTTTCTCTCTCTT	CACGACGTTGTAAAACGACGCACCGGAAGTACCAAGTTT
ALB467	at	7	BES	GGCGTCACGAAAGAAGAGAA	CACGACGTTGTAAAACGACCCCCACCAGCTCTATGAAAT
ALB468	ta	7	BES	CATTGTTTGTGGATGGATGC	CACGACGTTGTAAAACGACAATTTATTTCAGTCGCAACAGTG
ALB469	ac	7	BES	ATGGTACTGCTCCGGTGTGT	CACGACGTTGTAAAACGACTCGGAGACACGCAGATTAAA
ALB470	at	7	BES	AAGGACCTCAGGCTGTACGA	CACGACGTTGTAAAACGACCGTTTAGCGCATCATCTTCA
ALB471	ac	7	BES	CTTCGCTGTTTGGCACAGTA	CACGACGTTGTAAAACGACCCTGTGACCCAACCTTCATT
ALB472	tcc	7	BES	GGCAGAAGGGGAAGAAGAAG	CACGACGTTGTAAAACGACCACGGCAGCACCGTCA
ALB473	agc	7	BES	CCTCCGACGAGAAGGTGTT	CACGACGTTGTAAAACGACACAGTACCAGACGGCTTGCT
ALB474	gc	7	BES	TTAGCTCTCCAACGCACAGA	CACGACGTTGTAAAACGACGCGAGCGAGGAACACG
ALB475	at	7	BES	TCAATCCTAGGCAAGTGTTCG	CACGACGTTGTAAAACGACCGCTCAAGGAAAGTAGATGTAGA
ALB476	atc	7	BES	GAAGAAGGCATTAGGAGATGG	CACGACGTTGTAAAACGACCAAGGTACGGCCTATTGAGG
ALB477	gaa	7	BES	AGGAACCCTCGTACATGCTG	CACGACGTTGTAAAACGACCGTCATCGAGAGCAACGAC
ALB478	at	7	BES	TCAATCCTAGGCAAGTGTTCG	CACGACGTTGTAAAACGACCGCTCAAGGAAAGTAGATGTAGA
ALB479	tc	7	BES	TCGAATCCCCACCTACCATA	CACGACGTTGTAAAACGACAGCCACCGATCTCGTCACTA
ALB480	ctt	6	BES	ACACGATTTACCCAGGTTCG	CACGACGTTGTAAAACGACCGTTAGCCTTTGGTCCACAT
ALB481	tgc	6	BES	ATCACGCACTGACAAGTTGC	CACGACGTTGTAAAACGACCGCGTATATTTTGAAATGGTTG
ALB482	gtg	6	BES	TAGGCGAAGCCCTACTCAAA	CACGACGTTGTAAAACGACAGACGATCACTTGCCGATCT
ALB483	cg	6	BES	GCCTTCCTAACGAAGACGAA	CACGACGTTGTAAAACGACTTGGACCAATTTGGAGTTCA
ALB484	ctt	6	BES	ACACGATTTACCCAGGTTCG	CACGACGTTGTAAAACGACCGTTAGCCTTTGGTCCACAT
ALB485	cag	6	BES	TTCCATTGCATACGCTCATC	CACGACGTTGTAAAACGACCTTGTGTGCAGGTGAGATGG
ALB486	ag	6	BES	GGCCAGCCATGTTAGACTGT	CACGACGTTGTAAAACGACTAATCCGCGTCCTCTCTTGT
ALB487	ccg	6	BES	GGAGGAGATTCACGGTGTTG	CACGACGTTGTAAAACGACGGCCCACCTGTCATCTTCTA
ALB488	cag	6	BES	GCTGAGCTGCAGTTGGTGTA	CACGACGTTGTAAAACGACGAATGCAGCAGATTCCTTCC
ALB489	ag	6	BES	GCACCGGGGTACAATACAAT	CACGACGTTGTAAAACGACCTGGGAGAGAGAGAGGCAGA
ALB490	ag	6	BES	TCTCTGGAGCTCCCCCTTAC	CACGACGTTGTAAAACGACGGCTAAGCTCCACCATACCA
ALB491	ga	6	BES	TCTCTGGAGCTCCCCCTTAC	CACGACGTTGTAAAACGACGGCTAAGCTCCACCATACCA
ALB492	gaa	6	BES	CTGGGTAAGGCGACAAGAAG	CACGACGTTGTAAAACGACGCCTTGCTGACTAGGACTCG
ALB493	at	6	BES	GCCGTTCTGCCTCTGTTTTA	CACGACGTTGTAAAACGACGCCTACCATAAGCACCCAAC
ALB494	ta	6	BES	CTTCCCAGTTGTGCTTTGGT	CACGACGTTGTAAAACGACCATAGCTGGTATACAGCATTTCAA
ALB495	gag	6	BES	AGAGTTTGAGGCGGAGGAAG	CACGACGTTGTAAAACGACGCGACTTGTTCCATCCTTGT
ALB496	ac	6	BES	CGAAAAAGTCCCATTCCTGA	CACGACGTTGTAAAACGACTTAAAAACTGCCACCGTTCC
ALB497	ac	6	BES	CGATCAGGATTGTGCAGTGT	CACGACGTTGTAAAACGACTAATGCGGCAGGATCATGTA
ALB498	tc	6	BES	CCTCTTGCACAGGGGAACTA	CACGACGTTGTAAAACGACTCTAACAGCACGGGATTTCA
ALB499	tc	6	BES	TCAAGGTGAACGGAGAAACC	CACGACGTTGTAAAACGACAGCCAAAGACTTGCAAAAGC
ALB500	at	6	BES	CCCTGATGAGACAATTGCAG	CACGACGTTGTAAAACGACAGACATTATGCTCCGGCAGT
ALB501	ag	6	BES	GAGCTCCCCCTCAACCTAGT	CACGACGTTGTAAAACGACGCTAAGCTCCCCCATACCAG
ALB502	ag	6	BES	CCTCCTGCATGTTGGTCTCT	CACGACGTTGTAAAACGACAGTGCCGACTTGCTCAGTTT
ALB503	ag	6	BES	GCAGCTGAGAAGGGAGAAGA	CACGACGTTGTAAAACGACCCTTCCCGGTGACCTAAAAT
ALB504	ag	6	BES	AGCTCCCCCTCACCCTAGT	CACGACGTTGTAAAACGACCTAAGCTCCCCCATAAGCAG
ALB505	gt	6	BES	CCACGTGCGTAAACGTAAAA	CACGACGTTGTAAAACGACGCTCCTGTGTTCTTCCTGCT
ALB506	gc	6	BES	CCGGCGAGAACTGTTACTTC	CACGACGTTGTAAAACGACCCCCAGAAAAGAATGGGAAT
ALB507	ta	6	BES	CCACGCTGACAGTTGTGAAA	CACGACGTTGTAAAACGACGGACACGAATGCCAAATCTT
ALB508	ga	6	BES	GCGCTTCTGACCGAAGTATC	CACGACGTTGTAAAACGACTATTAGCGGCCCCAAAATG
ALB509	ta	6	BES	CTTCAAATCTTGCACGGTCA	CACGACGTTGTAAAACGACCCCCTGTACCCTGCTTGTAA
ALB510	ta	6	BES	ACCACAAACATCCAAGCACA	CACGACGTTGTAAAACGACTGCAGTGTTAGCTGCCTTTG
ALB511	tg	6	BES	TCCGGTCGATAAGGTGACTC	CACGACGTTGTAAAACGACACATGACCCTCAGGACAAGC
ALB512	at	6	BES	AATAATTTCGCGTCCAGCAC	CACGACGTTGTAAAACGACGCCTCTACGTCGTGATCCTC
ALB513	tc	6	BES	TTGGCCGAAGGTAGAAGATG	CACGACGTTGTAAAACGACTTCCGGGTGAATTTTAGATCC
ALB514	aag	6	BES	AAAAGAACCCCGACCTGAAT	CACGACGTTGTAAAACGACACGGAGGGAGTACACCACAA
ALB515	ga	6	BES	GTGGCTTTTTCCGGATTACA	CACGACGTTGTAAAACGACACATCCACCGGAGAAGTACG
ALB516	ct	6	BES	ACTTCAAATCCCCCTTGACC	CACGACGTTGTAAAACGACGGCATGCAAGCTTCTCTCTC
ALB517	ga	6	BES	CAGCGCCACCCTCGAC	CACGACGTTGTAAAACGACAGAAGCCCAAACTCTTGCAG
ALB518	at	6	BES	ACATTGTATGCCTGCCCATT	CACGACGTTGTAAAACGACTATCTGTTGCAAAGCGCTGA
ALB519	ctt	6	BES	CCGAGCTGAGGTAGGTCAAG	CACGACGTTGTAAAACGACACCGAGGGAGATGAGCACTA
ALB520	cag	6	BES	GAGGAGGTCGTCGTAGTCGT	CACGACGTTGTAAAACGACGTCGACGCCAAGATCCAG
ALB521	gc	6	BES	AGGCTCCTCATGTCCTTGAA	CACGACGTTGTAAAACGACGCAATCTGGTGGTCTGGTCT
ALB522	ccg	6	BES	CTCCCCATCTGATGACTGCT	CACGACGTTGTAAAACGACGGGGGCGAAATAAGACG
ALB523	tg	6	BES	ATGGCAAGTGGAGCTGGTAT	CACGACGTTGTAAAACGACTCTAACCCGCCCTCCTTTAT
ALB524	ct	6	BES	CGGGCTCTTCTTCTTCCTTT	CACGACGTTGTAAAACGACCAAATCCAGCCTTCGATCAT
ALB525	ct	6	BES	TGCACCACTGTCAAAGAAGC	CACGACGTTGTAAAACGACTCCCAAGATGTTCTTGAAGC
ALB526	at	6	BES	CGAGGACGCTGCATAATGT	CACGACGTTGTAAAACGACCCAACGTTGCTTCATTCAAA
ALB527	ca	6	BES	GATCGATCATTCGACCACCT	CACGACGTTGTAAAACGACGCCTGACAAGTTGTGGGAGT
ALB528	tc	6	BES	TTCCTCCCAGCAAATTGTTC	CACGACGTTGTAAAACGACCTCCCTTATGGGGCCAGTAT
ALB529	ca	6	BES	TTGAGGACCACATGCCAAT	CACGACGTTGTAAAACGACAATCTCGGCACAAAAACACC
ALB530	tc	6	BES	ACCCGTAGTCCAAGTTCCAG	CACGACGTTGTAAAACGACGCCAGCGATAGAAAAGTTGG
ALB531	ag	6	BES	GGCTGCTGATCCATTGTTCT	CACGACGTTGTAAAACGACTCGTCGACAGAGGAGGAGTT
ALB532	tc	6	BES	CCATAAGGAGCGCTCTCAAC	CACGACGTTGTAAAACGACCATGTTAAAGCGGAATTGGAA
ALB533	ag	6	BES	TCCAAGCATCCTTCCAGAAT	CACGACGTTGTAAAACGACTGAATACGAATGGGCGACAT
ALB534	ag	6	BES	AATCTCTCTCCAGCGGCTCT	CACGACGTTGTAAAACGACCATAAGCAGCAGCGACCAT
ALB535	cg	6	BES	AATGGCGAGGCACAGG	CACGACGTTGTAAAACGACTGTTATAAAACCCGCGGAAG
ALB536	ct	6	BES	AACACCAGCCCAGAGCAG	CACGACGTTGTAAAACGACGTGGGACCGCGATTGTATAG
ALB537	tc	6	BES	TCCTTTGCGGTAAAAAGACG	CACGACGTTGTAAAACGACGCAACCTGGGCATATAGGAA
ALB538	at	6	BES	CGGCAGATACCATATAACATTCC	CACGACGTTGTAAAACGACTGAAGGCACGCGATACATAG
ALB539	ct	6	BES	ACTGCCAAAGAAGCTTGGAA	CACGACGTTGTAAAACGACTGGCTTGAAGTTCTTGTTGTTG
ALB540	tct	6	BES	ACTGCCAAAGAAGCTTGGAA	CACGACGTTGTAAAACGACTGGCTTGAAGTTCTTGTTGTTG
ALB541	tagc	6	BES	CCTCCAGAGACGAGATGCTG	CACGACGTTGTAAAACGACGCTCGCCAGAACAACAATTA
ALB542	aca	6	BES	GCACGGCCTAGCTTTTAGTG	CACGACGTTGTAAAACGACTCCCATGGTGGTTATGTTTG
ALB543	ca	6	BES	CACGAGCACCATGAGAAGAA	CACGACGTTGTAAAACGACCGCACACACACACAAACAAA
ALB544	ct	6	BES	ATGGAGGGATGGAACGATG	CACGACGTTGTAAAACGACAAATGGCAAACCAATGGAAA
ALB545	ct	6	BES	GCGGCGTACGAGTATTTAGC	CACGACGTTGTAAAACGACCGACTGCTTTTCTCCTCTCG
ALB546	aag	6	BES	CAAGACTTTGGCATCTAGGG	CACGACGTTGTAAAACGACAGGGAAACACGCACGAATAC
ALB547	gc	6	BES	CCGAGCCCATCATCAAATAC	CACGACGTTGTAAAACGACGCTCTTCCATCACCCCTAGA
ALB548	ct	6	BES	AGGAACGAACGAGGAGAAGA	CACGACGTTGTAAAACGACGGTTCGTCGCGTAAATCCT
ALB549	ga	6	BES	CATGCGATGGAGGTAGGAGT	CACGACGTTGTAAAACGACCGTTTTCCTAGCGAAGAGGT
ALB550	ca	6	BES	GACCGTGGGTTTGTACGAGT	CACGACGTTGTAAAACGACGAGATCGATGCTTGGTAGCC
ALB551	gc	6	BES	GGTGCACTGCGATGCTATAA	CACGACGTTGTAAAACGACACGCACAAAATCAATCACCA
ALB552	ac	6	BES	ATAAACATCATTATACACCGCATTAAA	CACGACGTTGTAAAACGACTAAAACCATATGTGACACTCGATCC
ALB553	tcc	6	BES	GGACACAATACGGGAACAGG	CACGACGTTGTAAAACGACCTCGGTTCCTCCTCGAACTA
ALB554	gcc	6	BES	TATTCTCGGAGGCAGCTGAT	CACGACGTTGTAAAACGACTCAGCCACTCTTGCTCTCAA
ALB555	ca	6	BES	CGGTTTTCCCCTTCTTCTTC	CACGACGTTGTAAAACGACCATGGGATGGCTTAACTTGG
ALB556	tcc	6	BES	CATTTCGGTCTCCATCGTCT	CACGACGTTGTAAAACGACCCATCGATTGACATCCACTG
ALB557	tc	6	BES	TATCCTGCAAGCCCAAATTC	CACGACGTTGTAAAACGACCTTCCTTGCGTCAGAACACA
ALB558	ttc	6	BES	GAGATTGTGCATGGGGAAGT	CACGACGTTGTAAAACGACCTTTTGATCATGGTGCCTCA
ALB559	ct	6	BES	CGCCTCCTACTCCGACTTC	CACGACGTTGTAAAACGACCGAGATTTCACAGCATCAGC
ALB560	gaa	6	BES	GGCGGGGTCCTTAGAAGATA	CACGACGTTGTAAAACGACGCCCTCTTGTCGAGGTAACA
ALB561	tcc	6	BES	CACGCACGCAAAAAGAACT	CACGACGTTGTAAAACGACAAATCCATCATCTCGCCATT
ALB562	tc	6	BES	TTCCTCGTTAGCGGAGTTTG	CACGACGTTGTAAAACGACAAAAGAAGGCACGACAGGTG
ALB563	cag	6	BES	GTGTCGTACGGGTCCCTCT	CACGACGTTGTAAAACGACCTGAATCAGCAGCTCAACGA
ALB564	ag	6	BES	TACGTCCTGCTTGTCTGAGC	CACGACGTTGTAAAACGACTAGTTCAGGGCCGCAAGTAG
ALB565	ttc	6	BES	CACAATCATGCGAACCAAAG	CACGACGTTGTAAAACGACCTTTTGATCATGGTGCCTCA
ALB566	ctc	6	BES	TGAGCTTTTGGGGATTTTTG	CACGACGTTGTAAAACGACTCCGGCAATCCAACTAGAAC
ALB567	tc	6	BES	GAGCACAAACAGCGACAGAA	CACGACGTTGTAAAACGACTCCATTGCTCCTACCTGACC
ALB568	gct	6	BES	CAACTCGGTGGTCTTTTCGT	CACGACGTTGTAAAACGACGTCGACATGGCACTTGTAGC
ALB569	ag	6	BES	CTAGAAATGGGGAGCAGGTG	CACGACGTTGTAAAACGACTTATGCCCCATCATTTCTCC
ALB570	tc	6	BES	TGGTTGCCTAGGTCGAAGAC	CACGACGTTGTAAAACGACGAAGCCACCTCTCTCCCTCT
ALB571	cgc	6	BES	TGCTAGTCCCACCTCCATCT	CACGACGTTGTAAAACGACCTTCGACTTCCGGTACTCCT
ALB572	gcc	6	BES	ATCCAGCGGAGTCGATAATG	CACGACGTTGTAAAACGACCTCTGGTCTGCCGAATCTGT
ALB573	ca	6	BES	TTGAGGACCACATGCCAAT	CACGACGTTGTAAAACGACAATCTCGGCACAAAAACACC
ALB574	ta	6	BES	GGGGGCTACTCTTTAGTTGGA	CACGACGTTGTAAAACGACACAATCCAGACCCACAGTGA
ALB575	at	6	BES	CGGTTCCTGTGCCTCTTTAG	CACGACGTTGTAAAACGACCCGTGCAAATAGACCAAACC
ALB576	ag	6	BES	CTCCCCCTCACCCTAGTGAT	CACGACGTTGTAAAACGACGCTAAGCTCCCCCATACCAG
ALB577	ag	6	BES	CTCTCCTCGCTTTGGACATC	CACGACGTTGTAAAACGACATCATCCGCGTACATTGACA
ALB578	ct	6	BES	GGAAGAGCATCAGGAAATGC	CACGACGTTGTAAAACGACGTAAACGCCCCTGTCCCTAT
ALB579	tct	6	BES	ATCCAAGGGCATTGCATATT	CACGACGTTGTAAAACGACTGTTGTTGTTCCAGATGTTCTTG
ALB580	ta	6	BES	TGTTATCTACTCCCTCGGTCTCA	CACGACGTTGTAAAACGACTTCACACGGGAGTCCACTAA
ALB581	gt	6	BES	AAGGTGCATGGAAACGACTC	CACGACGTTGTAAAACGACAACGATTTCAGGTTTCTTTGGA
ALB582	ag	6	BES	AGCTCCCCCTCACCCTAGT	CACGACGTTGTAAAACGACCTAAGCTCCCCCATAAGCAG
ALB583	ag	6	BES	AGCTCCCCCTCACCCTAGT	CACGACGTTGTAAAACGACCTAAGCTCCCCCATAAGCAG
ALB584	ct	6	BES	CAACTCAACCCCAGAGCTTC	CACGACGTTGTAAAACGACCCCCTGAAAACACTCCTGAA
ALB585	ct	6	BES	GCGGCGTACGAGTATTTAGC	CACGACGTTGTAAAACGACCGGGATTAGAGGCTTCACAC
ALB586	ta	6	BES	CAACCTAATCGTACATTTGTGGA	CACGACGTTGTAAAACGACGATGTGCGGATGGTTCTTCT
ALB587	ag	6	BES	CTCCCCCTCACCCTAGTGAT	CACGACGTTGTAAAACGACGGCATGCAAGCTTAACCCTA
ALB588	ac	6	BES	TGTCCAAACCTTTTGTGAAGC	CACGACGTTGTAAAACGACCACAATCCACACAATCTAACCTAT
ALB589	ag	6	BES	GGTTCAGTCGCCTCAGACTC	CACGACGTTGTAAAACGACGGTGAATGTTTCGTGCAATG
ALB590	tc	6	BES	TGCATGGATGCTAGCAATTT	CACGACGTTGTAAAACGACGCTCTGCAGCAGTTCTTGTG
ALB591	ac	6	BES	CTTGGTTCTTAGGCCTCGTG	CACGACGTTGTAAAACGACGGGGGTCCACAGATTGATTA
ALB592	ga	6	BES	GATCCGTGCTACACCACTGT	CACGACGTTGTAAAACGACGGAAGCAGTAGGACGGACAC
ALB593	tc	6	BES	TGCATGGATGCTAGCAATTT	CACGACGTTGTAAAACGACGCTCTGCAGCAGTTCTTGTG
ALB594	ta	6	BES	CAGAGTCCATGAAAGATTTACAGC	CACGACGTTGTAAAACGACCAGCAAGCTTGAGCCTCATC
ALB595	ct	6	BES	CCTACTAGTGCCCTGGATCG	CACGACGTTGTAAAACGACGAGACTCGGGAGAGGGAGAT
ALB596	ga	6	BES	GACTTTCAGCTTCGGCAACT	CACGACGTTGTAAAACGACCAGGCCATGTTTTGTGAATG
ALB597	tatt	5	BES	ACAGCGAGCCATTGATCTTT	CACGACGTTGTAAAACGACACAGTAGCCCTTGCCTTTGA
ALB598	ataa	5	BES	CCGCGAGAGTAATCTTTGCT	CACGACGTTGTAAAACGACGGCCATTGTACCCAACAACT
ALB599	cgag	5	BES	ACCACAACCACCATCGAAC	CACGACGTTGTAAAACGACCAGGAAAAGGAAACGCAATC
ALB600	ataa	5	BES	CCGCGAGAGTAATCTTTGCT	CACGACGTTGTAAAACGACGGCCATTGTACCCAACAACT
ALB601	tatt	5	BES	TAGGGAGGACGACGGAAAAT	CACGACGTTGTAAAACGACTGGCCAGCCTTGTTAAATTC
ALB602	tgca	5	BES	CATTCCACCCATTTTTCTGG	CACGACGTTGTAAAACGACCGGGATTAGCTGTTGTAAAGG
ALB603	caaa	5	BES	CAACATGAAAGACCGCAATG	CACGACGTTGTAAAACGACCAGCGTTTGGGGCATATACT
ALB604	gtac	5	BES	AAAAACCCAATAGATCCGTCTG	CACGACGTTGTAAAACGACGTATGCGTTTGGTGTTCTCG
ALB605	ctag	5	BES	TAAACACCCACTGCAATCCA	CACGACGTTGTAAAACGACGATCGATCGGAGGCATTTAG
ALB606	gttt	5	BES	TGCCAAAACTCAAAGATGGA	CACGACGTTGTAAAACGACGGTGACAAGAAGTGGCAACA
ALB607	gtat	5	BES	CCCAATTGATGTCCGAAAGT	CACGACGTTGTAAAACGACGGCAAGTTATGGAGACACATGA
ALB608	complex	na	BES	ctgacgttagggtggctgtt	CACGACGTTGTAAAACGACttgggaatctccaggttcag
ALB609	complex	na	BES	cgctctctctctctcgctct	CACGACGTTGTAAAACGACtgatcaatgcgcagacctac
ALB610	complex	na	BES	tcgtagcctcctggcaatac	CACGACGTTGTAAAACGACggatccaccatgaaacaacc
ALB611	complex	na	BES	aaaaagactgccgttcaatca	CACGACGTTGTAAAACGACcagcttacgcacttcaccag
ALB612	complex	na	BES	ccccctttagtgcacacatt	CACGACGTTGTAAAACGACccattttaagcctggtttgg
ALB613	complex	na	BES	cggagtttacacggcaaaa	CACGACGTTGTAAAACGACtgttcggtcatcgacgtaag
ALB614	complex	na	BES	tgcgtcagagatggagagtg	CACGACGTTGTAAAACGACgctccaccgacctcgac
ALB615	complex	na	BES	agtacgggtgcttcacatcc	CACGACGTTGTAAAACGACgcccagctcttttgtttctg
ALB616	complex	na	BES	cacttcgtgctcgtcaccta	CACGACGTTGTAAAACGACtgcataggattgcggatatg
ALB617	complex	na	BES	gggtaattaggcaaagggaca	CACGACGTTGTAAAACGACttcacggaaggggtattctg
ALB618	complex	na	BES	aaggcacggtccatgtattc	CACGACGTTGTAAAACGACgaatagtcgggcaaagacca
ALB619	complex	na	BES	tcaacccctggcaaaataac	CACGACGTTGTAAAACGACaccgcatcaacattgtcctc
ALB620	complex	na	BES	agatacacacacatacactcacaca	CACGACGTTGTAAAACGACacatgctaacgatggctctt
ALB621	complex	na	BES	agctccagattctaccaatgc	CACGACGTTGTAAAACGACgatgctgccagaaaacatga
ALB622	complex	na	BES	gaagggaaacatgcacgaat	CACGACGTTGTAAAACGACtctgaggatccaagacttaggc
