# Supplementary material for: Development of SSR markers and analysis of diversity in Turkish populations of Brachypodium distachyon
Source: BMC Plant Biol. 2009 Jul 13;9:88. doi: 10.1186/1471-2229-9-88 (PMC2719641; doi:10.1186/1471-2229-9-88)
Supplement: Additional file 2 — amplified SSRs with sizes. SSR size data for Bd lines. [file 1471-2229-9-88-S2.xls]

## Sheet: amplified SSRs
				Product size** by genotype
Marker name*	Repeat type	Repeat unit	No.of Repeats	Bd1-1	Bd2-3	Bd3-1	Bd18-1	Bd21-3	BD21	Number of alleles	Used for SSR diversity study
ALB001	dinucleotide	ct	22	184	210	214	208	210	210	4	y
ALB003	dinucleotide	ct	18	275	289	275	285	275	289	3
ALB004	dinucleotide	ag	17	250	255	260	241	256	256	5
ALB006	dinucleotide	gt	15	360	374	360	360	376	372	4	y
ALB007	dinucleotide	ct	13	122, 126	120, 124	124	124	124	124	3
ALB008	trinucleotide	ctt	13	112, 116	118, 122	131, 135	131, 135	121, 125	131, 135	4	y***
ALB010	dinucleotide	ca	12	127	131	129	129	129	129	3
ALB012	dinucleotide	ca	12	153	145	145	145	145	153	2
ALB013	dinucleotide	ga	12	236	240	240	240	240	242	3	y
ALB016	dinucleotide	ag	12	268	260	260	260	260	260	2
ALB017	dinucleotide	ca	12	265	265	265	265	265	265	1
ALB018	dinucleotide	ca	12	293	286	286	286	286	293	2
ALB019	dinucleotide	ca	12	299	293	293	293	293	299	2
ALB020	dinucleotide	tg	11	235	205	205	205	205	205	2
ALB021	dinucleotide	ga	11	223	225	218, 224	227	227	216	5
ALB022	dinucleotide	ct	11	292	360	360	360	288	288	3	y
ALB023	trinucleotide	gga	10	181	184	187	189	189	187, 189	4
ALB025	trinucleotide	tct	10	285, 288	283, 285	284, 285	286, 285		285, 285	na
ALB028	trinucleotide	ctg	9	259	271	271	271	271	271	2
ALB029	trinucleotide	tct	9	151	148	148	148	151	148	2
ALB030	trinucleotide	ttg	9	151	154	154	154	154	155	3	y
ALB031	dinucleotide	ag	9	162	160	160	160	160	160	2
ALB032	trinucleotide	ccg	9	186	186, 195	195	195	186	186, 195	2
ALB033	trinucleotide	gcc	9	199	208, 225	208	208	199	208	3
ALB034	trinucleotide	aac	9	225	228	219	228	228	219	3	y
ALB036	trinucleotide	agc	9	260	260	260	260	260	260	1
ALB037	trinucleotide	gcg	8	265	265	265	265	265	268	2
ALB038	trinucleotide	cca	8	329	326	326	326	340	329	3
ALB039	trinucleotide	ctc	8	173	173	173	173	173	179	2
ALB040	trinucleotide	ctt	8	190	182	182	176	182	182	3	y
ALB041	trinucleotide	agc	8	174	186	186	186	186	186	2
ALB043	trinucleotide	gga	8	206	206	209	209	206	209	2
ALB045	trinucleotide	cag	8	165	171	171	171	171	171	2
ALB046	trinucleotide	ggc	8	215	221	221	225	221	221	3
ALB047	tetranucleotide	ctgg	7	208	221	208	221	200	221	3
ALB048	trinucleotide	aga	10	117	108	117	108	108	117	2
ALB049	tetranucleotide	gcgt	5	299	299	299	299	299	299	1
ALB050	dinucleotide	gt	15	220	235	220	220	237	233	4	y
ALB052	dinucleotide	tc	11	117, 121	119, 123	119, 123	123	123	123	3
ALB053	dinucleotide	ag	10	310	314	314	310		314	2
ALB055	dinucleotide	ga	10	352	354	354	354	354	354	2
ALB056	dinucleotide	gt	10	257	249	253	253	253	253	3	y
ALB057	dinucleotide	ga	10	118	118	118	116	118	118	2
ALB059	trinucleotide	gct	9	115	115	124	115	124	124	2
ALB060	dinucleotide	tc	9	277	277	274	274	274	274	2
ALB061	dinucleotide	ct	9	133	133	139	130	133	133	3
ALB063	dinucleotide	at	9	316	316	316	316	316	316	1
ALB064	dinucleotide	tc	9	261	261	261	261	261	261	1
ALB066	trinucleotide	cgg	8	114	120	120	120	120	120	2
ALB067	trinucleotide	ctt	8	138	132	134, 138	129	132	132	3
ALB068	trinucleotide	ctt	8	179	182	182	179	182	182	2
ALB071	trinucleotide	ctg	8	351	354	351	351	354	354	2
ALB073	trinucleotide	agc	8	278	275	275	275	275	275	2
ALB074	trinucleotide	cga	8	274	274	274	274	274	274	1
ALB075	trinucleotide	cag	8	287	292	292	292	292	292	2
ALB076	trinucleotide	ctt	7	127	127	127	127	127	127	1
ALB077	trinucleotide	cgc	7	146	148	148	148	148	148	2
ALB078	trinucleotide	tgc	7	154	158	158	158	158	158	2
ALB079	trinucleotide	cct	7	158	158	158	164	164	158	2
ALB080	trinucleotide	atc	7	168	162	162	162	168	162, 168	2
ALB083	trinucleotide	cag	7			168			180	2
ALB084	trinucleotide	ccg	7	194	188	188	188	188	188	2
ALB085	trinucleotide	gcg	7	187	187	187	187	187	187	1
ALB086	trinucleotide	aag	7	190	188	188	196	196	196	3	y
ALB087	trinucleotide	agc	7	194	204	204	204	200	200	3	y
ALB088	trinucleotide	cgg	7	195	201	207	201	201	201	3
ALB089	trinucleotide	cag	7	202	214	214	205	205	205	3	y
ALB091	trinucleotide	cgc	7	210	208	208	208	210	210	2
ALB093	trinucleotide	agc	7	213	213	213	213	213	213	1
ALB100	trinucleotide	gca	7	252	248	248	248	251	251	3	y
ALB101	trinucleotide	cct	7	249	249	249	249	249	249	1
ALB104	trinucleotide	gcg	7	410	410	410	410	410	410	1
ALB105	trinucleotide	gaa	7	260	260	260	260	260	260	1
ALB109	trinucleotide	ctc	7	270	272	272	272	272	272	2
ALB110	trinucleotide	gaa	7	269	269	269	269	269	269	1
ALB111	trinucleotide	ttc	7	275	278	278	278	278	278	2
ALB112	trinucleotide	cag	7	274	274	274	274	276	276	2
ALB116	trinucleotide	cag	7	281	281	281	281	281	281	1
ALB118	trinucleotide	ccg	7	284	286	286	286	284	286	2
ALB119	trinucleotide	cag	7	287	292	292	292	292	292	2
ALB121	trinucleotide	gca	7	295	292	292	292	292	292	2
ALB122	trinucleotide	tcc	7	294	294	294	294	294	294	1
ALB124	trinucleotide	gcc	7	285	293	293	274, 285	293	293	2
ALB128	trinucleotide	tcc	7	295	295	295	295	295	295	1
ALB131	trinucleotide	ggc	7	300	293	293	290	293	297	4	y
ALB133	trinucleotide	acg	7	299	302	302	302	302	302	2
ALB135	trinucleotide	ggc	7	301	301	301	301	301	301	1
ALB139	trinucleotide	aga	7	313	308	308	304	311	308	3	y
ALB140	trinucleotide	cag	7	305	305	305	305	305	305	1
ALB143	tetranucleotide	tcca	6	263	259	263	259	263	259	2
ALB144	tetranucleotide	gcgt	5	300	300	300	300	300	300	1
ALB146	dinucleotide	ca	36	137	137	137	137	137	137	1
ALB147	dinucleotide	ga	21	233	233	233	233	233	233	1
ALB149	dinucleotide	at	19	237	239	245	239	239	241	4
ALB150	dinucleotide	ta	18	256	254	254	254	254	256	3
ALB151	dinucleotide	tc	16	238	238	238	238	238	238	1
ALB154	tetranucleotide	tatc	15	244	241	244	244	244	244	2
ALB155	dinucleotide	ct	15	179	169	169	169	169	173	3	y
ALB158	trinucleotide	gaa	14	233	236	236	236	265	263	4	y
ALB159	dinucleotide	ag	14	167	177	177	177	177	177	2
ALB160	dinucleotide	ct	13	251	239	239	239	239	241	3	y
ALB163	dinucleotide	ga	12	250	253	250	253	250	253	2
ALB164	dinucleotide	ca	12	216	213	216	207	216	213	3
ALB165	trinucleotide	ata	12	187	175	178	175	175	175	3	y
ALB166	dinucleotide	tc	11	174	181	181	181	181	181	2
ALB169	dinucleotide	at	10	204	204	204	204	204	204	1
ALB170	dinucleotide	tg	10	238	236	233	233	238	238	3	y
ALB173	dinucleotide	ag	10	232	232	232	232	232	232	1
ALB175	dinucleotide	tg	10	246	244	242	249	246	246	4	y
ALB176	dinucleotide	at	10	249	257	257	257	257	257	2
ALB178	dinucleotide	ac	9	245	233	233	233	233	235	3
ALB179	dinucleotide	ct	9	208	206	206	231	228	206	4	y
ALB180	dinucleotide	tc	9		157	155	157	159	167	4
ALB181	dinucleotide	ac	9	233	239	243	243	239	239	3	y
ALB183	trinucleotide	tct	9	194	197	191	191	197	197	3	y
ALB184	trinucleotide	tct	9	250	255	250	250	255	255	2
ALB185	dinucleotide	ca	9	264	264	264	264	264	264	1
ALB186	dinucleotide	ca	9	265	265	265	265	265	265	1
ALB188	dinucleotide	ga	9	222	222	222	222	222	222	1
ALB192	trinucleotide	atg	8	244	244	244	244	244	249	2
ALB193	trinucleotide	tct	8	198	207	207, 264	201	207, 264	207 264	na
ALB194	trinucleotide	tgt	8	257	257	255	257	255	257	2
ALB195	trinucleotide	tct	8	172	175	175	175	175	175	2
ALB196	trinucleotide	cca	7	236	236	236	236	236	236	1
ALB197	trinucleotide	cct	7	257	254	257	254	254	254	2
ALB198	tetranucleotide	ttgt	7	228	228	228	228	243	228	2
ALB201	trinucleotide	ccg	7	170	170	170	170	170	170	1
ALB202	trinucleotide	aat	7	261	267	267	267	267	267	2
ALB203	trinucleotide	ctg	7	262	262	262	262	262	262	1
ALB204	trinucleotide	ctg	7	205	205	205	205	205	205	1
ALB205	trinucleotide	ctg	7	205	205	205	205	205	205	1
ALB208	trinucleotide	cat	7	244	244	252	244	244	252	2
ALB209	trinucleotide	gat	7	139	146	211	146	146	205	4
ALB210	trinucleotide	ata	7	144, 156	156	144, 156	156	156	144, 156	2
ALB212	trinucleotide	tgc	6	233	233	233	233	233	233	1
ALB213	trinucleotide	gaa	6	211	211	211	211	211	211	1
ALB214	trinucleotide	cag	6	188	188	188	188	188	188	1
ALB215	trinucleotide	gct	6	178	175	175	175	175	178	2
ALB217	trinucleotide	gca	6	204	207	207	207	207	207	2
ALB218	trinucleotide	tct	6	265	265	265	265	265	265	1
ALB222	trinucleotide	gca	6	253	250	253	253	253	253	2
ALB223	trinucleotide	aat	6	257	254	258	254	254	254	3	y
ALB224	trinucleotide	tcg	6	178	175	175	175	175	178	2
ALB225	trinucleotide	ttg	6	174	174	174	174	174	177	2
ALB226	trinucleotide	ggc	6	214	214	214	214	214	214	1
ALB227	dinucleotide	ga	6	231	235	231	235	231	231	2
ALB228	trinucleotide	gcc	6	259	259	259	259	259	259	1
ALB230	trinucleotide	atct	6	271		260	264	260	264	3	y
ALB231	trinucleotide	cct	6	207	207	207	231	229	207	3
ALB232	trinucleotide	gca	6	264	259	259	264	259	259	2
ALB239	trinucleotide	gca	6	245	248	248	248	245	253	3
ALB240	trinucleotide	agc	6	161	167	167	167	167	167	2
ALB241	trinucleotide	cga	6	196	196	196	196	196	196	1
ALB246	trinucleotide	aca	6	252	249	249	252	252	252	2
ALB247	trinucleotide	tgc	6	233	233	236	236	233	233	2
ALB249	trinucleotide	gct	6	248	248	248	248	248	248	1
ALB250	trinucleotide	gaa	6	264	256	259	256	259	264	3
ALB251	tetranucleotide	ggaa	5	245	245	245	245	245	245	1
ALB252	tetranucleotide	cgag	5	245, 265	247	265	265	247	265	3
ALB253	tetranucleotide	tgca	5	187	187	191	191	191	191	2
ALB255	tetranucleotide	tgca	5	229	229		233	233	233	2
ALB256	tetranucleotide	tgca	5	188	188	191	191	191	191	2
ALB257	trinucleotide	aatt	5	235	248	248	248	248	252	3	y
ALB258	tetranucleotide	cgtg	5	241	241	241	241	241	241	1
ALB259	tetranucleotide	gcta	5	263	263	263	263	263	263	1
ALB261	tetranucleotide	ctag	5	254	254	254	250	254	254	2
ALB262	tetranucleotide	gccg	5	261	261	261	261	261	261	1
ALB264	tetranucleotide	cttc	5	265	265	269	269	269	269	2
ALB266	tetranucleotide	gtat	5	189	189	191	194	194	194	3
ALB267	tetranucleotide	atcc	5	250	250	250	250	250	250	1
ALB268	tetranucleotide	tcga	5	268	268	264	268	268	268	2
ALB269	tetranucleotide	gaaa	5	262	262	262	262	262	262	1
ALB270	tetranucleotide	agct	5	199	199	199	199	199	199	1
ALB272	dinucleotide	tc	8	167	169	169	169	169	169	2
ALB273	dinucleotide	ga	8	196	194	194	194	198	194	3	y
ALB274	dinucleotide	ac	8	250	250	250	250	250	250	1
ALB278	dinucleotide	tc	8	192	198	198	194	194	194	3	y
ALB279	dinucleotide	tg	8	181	181	181	181	181	181	1
ALB280	dinucleotide	ga	8	265	256	256	256	256	256	2
ALB282	dinucleotide	ag	8	176	173	173	173	173	173	2
ALB283	dinucleotide	tg	8	198	185	185	185	185	198	2
ALB284	dinucleotide	gc	8	166	163	163	166	163	166	2
ALB285	dinucleotide	ca	8	214, 220, 228	220, 228	214	214	214	214	2
ALB286	dinucleotide	tc	8	247	243	247	247	247	247	2
ALB288	dinucleotide	tc	8	225	227	225	225	227	227	2
ALB291	dinucleotide	at	8	244	251	251	251	251	251	2
ALB292	dinucleotide	tc	8	167	169		169	169	169	2
ALB293	dinucleotide	ga	8	196	194	194	194	198	194	3
ALB294	dinucleotide	ac	8	176	250	176	250	250	250	2
ALB295	dinucleotide	ct	8	177	177	177	177	177	177	1
ALB298	dinucleotide	tc	8	192	198	198	200	196	196	4
ALB299	dinucleotide	ga	7	183	183	183	183	183	183	1
ALB300	dinucleotide	at	7	247	247	247	247	247	247	1
ALB301	dinucleotide	ga	7	198	198	198	198	198	198	1
ALB302	dinucleotide	ca	7	250	255	255	255	255	255	2
ALB303	dinucleotide	tc	7	252, 279	267, 277	267, 277	267, 277	267, 277	252	3
ALB304	dinucleotide	tg	7	250	250	250	253	250	250	2
ALB305	dinucleotide	at	7	265	265	269	269	265	269	2
ALB306	dinucleotide	ca	7	242	242	242	242	242	242	1
ALB308	dinucleotide	ct	6	243	232	232	232	232	232	2
ALB309	dinucleotide	ag	6	232	234	234	234	234	234	2
ALB310	dinucleotide	at	6	223	223	223	223	223	223	1
ALB311	dinucleotide	ga	6	242	243	246	242	242	242	3	y
ALB312	dinucleotide	gc	6	236	236	236	236	236	236	1
ALB313	dinucleotide	tc	6	241	239	239	239	239	239	2
ALB314	dinucleotide	at	6	100	110	175	110	110	169	2
ALB317	dinucleotide	ct	5	250	250	250	250	250	250	1
ALB318	dinucleotide	gc	5	190	190	190	190	190	190	1
ALB319	dinucleotide	ca	5	174	174	174	174	174	174	1
ALB322	dinucleotide	tc	5	212	212	212	212	212	212	1
ALB324	dinucleotide	gt	5	211	211	211	211	211	211	1
ALB326	trinucleotide	cgt	5	213	213	213	213	213	213	1
ALB327	trinucleotide	ctc	5	200	200	200	200	200	200	1
ALB329	trinucleotide	ctt	5	250	250	246	246	250	250	2
ALB330	trinucleotide	ccg	5	192	192	192	192	192	192	1
ALB331	trinucleotide	cctt	5	186	195	186	195	186	186	2
ALB334	tetranucleotide	cgtg	5	177	177	177	177	177	177	1
ALB337	tetranucleotide	ttcc	5	257	257	257	257	257	257	1
ALB340	trinucleotide	aca	17	262	254	265	254	265	262	3
ALB341	dinucleotide	ga	17	153, 162	153, 158	153, 158	153, 158	153, 158	154, 169	na
ALB342	dinucleotide	ga	17	265	259	265	254	265	263	4
ALB343	trinucleotide	aca	17				254	265	263	na
ALB346	trinucleotide	gaa	14	203, 221	200, 203	200, 203	200, 221	200, 203	203, 225	4
ALB347	dinucleotide	ga	13	260	262	262	262	262	262	2
ALB348	dinucleotide	tc	13	187	172	176	168	168	176	4	y
ALB349	dinucleotide	tc	13	164	176	176	166	184	174	5	y
ALB351	dinucleotide	ct	12	235	235	235	235	225	235	2
ALB354	dinucleotide	ac	12	165	167	167	167	167	167	2
ALB355	trinucleotide	ctt	11	218	208	221	208	212	208	4	y
ALB358	trinucleotide	ctt	11	180	171	184	171	174	184	4
ALB359	dinucleotide	at	11	232	232	232	232	232	232	1
ALB361	dinucleotide	ga	10	217	217	213	217	213	213	2
ALB363	dinucleotide	tc	10	179	216	226	180	214	181	6
ALB364	dinucleotide	ac	10	263	265	265	265	265	265	2
ALB365	dinucleotide	ct	10	264	264	264	264	264	264	1
ALB366	dinucleotide	tc	10	210	224	221	221	221	221	3
ALB367	dinucleotide	ta	10	243	245	245	243	245	245	2
ALB368	dinucleotide	ga	10	171	171	171	171	171	171	1
ALB372	tetranucleotide	tatc	9	176	200	204	208	200	200	4	y
ALB373	trinucleotide	aca	9	177	177	189	177	177	189	2
ALB374	trinucleotide	gtt	9	229	232	222	232	232	222	3	y
ALB376	dinucleotide	ac	9	234	240	244	244	240	240	3	y
ALB377	dinucleotide	ac	9	200	203	203	203	200	203	2
ALB378	dinucleotide	tc	9	239	278	239	276	276	239	3
ALB379	dinucleotide	ct	9	240	233	233	233	233	233	2
ALB380	dinucleotide	ct	9	196	196	196	196	196	196	1
ALB381	dinucleotide	ga	9	247	247	247	247	247	247	1
ALB382	dinucleotide	ct	9	237	232	233	233	233	233	2
ALB383	dinucleotide	at	9	225	225	225	225	225	225	1
ALB384	dinucleotide	ag	9	212	221	221	221	221	221	2
ALB386	dinucleotide	ct	8	236	236	236	236	236	236	1
ALB388	trinucleotide	tct	8	173	186	189	184	167	170	6
ALB389	dinucleotide	gt	8	169	171	171	169	171	171	2
ALB391	trinucleotide	agc	8	180	177	177	177	177	177	2
ALB393	dinucleotide	tg	8	255	255	255	255	255	255	1
ALB394	dinucleotide	tg	8	251, 254	254	252	254	254	254	2
ALB395	trinucleotide	gat	8	162	162	162, 176	162, 170	162, 173	162, 173	4
ALB396	dinucleotide	ca	8	199	201	199	201	201	199	2
ALB399	dinucleotide	tc	8	174	174	174	174	174	174	1
ALB400	dinucleotide	tc	8	244	244	244	244	244	244	1
ALB401	dinucleotide	tc	8	200	200	200	200	200	200	1
ALB402	dinucleotide	tc	8	218	218	218	218	218	218	1
ALB403	dinucleotide	ta	8	184	186	186	186	184	186	2
ALB404	dinucleotide	tc	8	243	245	245	243	245	245	2
ALB405	trinucleotide	ttg	8	239	236	239	239	239	239	2
ALB407	dinucleotide	ga	8	258	260	260	260	260	260	2
ALB408	dinucleotide	ac	8	218	218	218	218	218	218	1
ALB409	dinucleotide	tg	8	240	242	242	242	242	242	2
ALB411	dinucleotide	tc	7	187	187	187	187	187	187	1
ALB413	trinucleotide	cct	7	224	224	224	224	224	224	1
ALB414	dinucleotide	tc	7	201	201	201	201	201	201	1
ALB416	dinucleotide	ag	7	267	267	267	267	267	267	1
ALB417	dinucleotide	ag	7	170	170	170	170	170	170	1
ALB418	dinucleotide	tc	7	174	176	174	174	176	174	2
ALB419	dinucleotide	ag	7	241	241	241	241	241	241	1
ALB421	dinucleotide	at	7	182	186	186	186	186	186	2
ALB422	dinucleotide	ct	7	188	194	188	194	190	190	3
ALB425	dinucleotide	ag	7	197	195	195	195	195	195	2
ALB426	trinucleotide	ctg	7	199	197	197	197	197	197	2
ALB427	dinucleotide	ct	7	239	239	239	239	239	239	1
ALB429	dinucleotide	tc	7	206	208	208	208	208	208	2
ALB430	dinucleotide	ga	7	172	172	172	172	172	172	1
ALB432	dinucleotide	ca	7	188	188	188	188	188	188	1
ALB434	dinucleotide	tc	7	186	186	186	186	186	186	1
ALB437	trinucleotide	ctg	7	263	263	263	263	263	263	1
ALB438	trinucleotide	ttc	7	260	260	263	260	263	263	2
ALB440	dinucleotide	ct	7	181	179	179	179	179	179	2
ALB441	dinucleotide	ac	7	260	260	260	260	260	260	1
ALB443	dinucleotide	tg	7	169	169	171	171	171	169	2
ALB445	tetranucleotide	gaaa	7	222	226	205	205	226	222	3	y
ALB446	dinucleotide	ct	7	218	194	194	194	194	194	2
ALB447	dinucleotide	ca	7	177	179	180	177	180	180	3
ALB448	dinucleotide	ga	7	235	237	237	237	237	237	2
ALB449	trinucleotide	ccg	7	261	267	267	267	267	267	2
ALB450	trinucleotide	tct	7	270	270	270	270	270	270	1
ALB451	dinucleotide	ac	7	169	172	172	172	172	172	2
ALB452	trinucleotide	aga	7	189	189	186	186	186	186	2
ALB454	trinucleotide	tgc	7	204	216	216	207	207	207	3	y
ALB456	dinucleotide	ta	7	220	255	255	255	255	220, 255	2
ALB457	dinucleotide	tc	7	245	245	245	245	245	245	1
ALB460	dinucleotide	ca	7	170	170	170	170	170	170	1
ALB461	dinucleotide	at	7	265	265	269	269	265	269	3	y
ALB462	dinucleotide	gt	7	212	212	212	212	212	212	1
ALB466	dinucleotide	ag	7	224	224	224	224	224	224	1
ALB467	dinucleotide	at	7	206	202	200	202	200	200	3	y
ALB468	dinucleotide	ta	7	262	262	266	266		266	2
ALB469	dinucleotide	ac	7	184	184	184	184	184	184	1
ALB470	dinucleotide	at	7	192	192	192	192	192	192	1
ALB471	dinucleotide	ac	7	260	260	260	260	260	260	1
ALB472	trinucleotide	tcc	7	161	168	170	158	170	170	3
ALB476	trinucleotide	atc	7	233	227	227	227	227	227	2
ALB477	trinucleotide	gaa	7	228	228	244	228	228	228	2
ALB479	dinucleotide	tc	7	258, 285	274, 284	274, 284	274, 284	274, 284	258	3
ALB481	trinucleotide	tgc	6	233	233	236	236	233	233	2
ALB482	trinucleotide	gtg	6	196	199	199	196	196	196	2
ALB483	dinucleotide	cg	6	231	231	231	231	231	231	1
ALB485	trinucleotide	cag	6	318	318	318	257	318	257	2
ALB486	dinucleotide	ag	6	225	223	219	225	223	223	3	y
ALB488	trinucleotide	cag	6	253	256	256	256	253	256	2
ALB489	dinucleotide	ag	6	211	211	211	211	211	211	1
ALB490	dinucleotide	ag	6	168	170	168	170	166	170	3
ALB491	dinucleotide	ga	6	168	170		170	166	170	3
ALB494	dinucleotide	ta	6	202	200	200		200		2
ALB495	trinucleotide	gag	6	249	252	252	249	252	252	2
ALB496	dinucleotide	ac	6	234	238	238	238	238	238	1
ALB498	dinucleotide	tc	6	240	240	240	240	240	240	1
ALB500	dinucleotide	at	6	263	263	263	263	263	263	1
ALB502	dinucleotide	ag	6	196	194	194	194	194	196	2
ALB505	dinucleotide	gt	6	263	263	263	263	263	263	1
ALB508	dinucleotide	ga	6	268	268	263	268	268	268	2
ALB511	dinucleotide	tg	6	244	246	244	246	246	246	2
ALB514	trinucleotide	aag	6	213	224	224	226	224	224	3	y
ALB515	dinucleotide	ga	6	237	237	237	237	237	237	1
ALB518	dinucleotide	at	6	211	213	207	211		213	3
ALB519	trinucleotide	ctt	6	215	218	212	208		218	4
ALB521	dinucleotide	gc	6	235	235	233	233	235	235	2
ALB524	dinucleotide	ct	6	244	244	244	244	244	244	1
ALB525	dinucleotide	ct	6	193	193	193	193	193	193	1
ALB526	dinucleotide	at	6	202	204	204		204	204	2
ALB527	dinucleotide	ca	6	224	224	224	224	224	224	1
ALB529	dinucleotide	ca	6	249	249	249	249	249	249	1
ALB530	dinucleotide	tc	6	252	254	252	252	252	252	2
ALB531	dinucleotide	ag	6	266	254	266	257	260	260	4
ALB532	dinucleotide	tc	6		256	256	256	256	256	1
ALB534	dinucleotide	ag	6	176	233	222	233	233	233	3
ALB537	dinucleotide	tc	6	248	248	248	248	248	248	1
ALB538	dinucleotide	at	6	179	179	179	179	179	179	1
ALB541	tetranucleotide	tagc	6	178	175	178	175	175	178	2
ALB542	trinucleotide	aca	6	267	267	267	265	265	267	2
ALB543	dinucleotide	ca	6	242	229	242	229	239	229	3
ALB544	dinucleotide	ct	6	213	213	213	213	213	213	1
ALB545	dinucleotide	ct	6	233	231	233	233	231	233	2
ALB548	dinucleotide	ct	6	219	221	219	221	221	221	2
ALB550	dinucleotide	ca	6	205	205	205	205	205	205	1
ALB551	dinucleotide	gc	6	168	168	168	168	168	168	1
ALB552	dinucleotide	ac	6	218	218	218	204	218	218	2
ALB553	trinucleotide	tcc	6	199	205	199	202	200	199	3
ALB554	trinucleotide	gcc	6	199	195	197	203	197	197	4
ALB556	trinucleotide	tcc	6	171	171	171	171	171	171	1
ALB557	dinucleotide	tc	6	148	144	148	184	144	144, 165, 221	3
ALB559	dinucleotide	ct	6	194	196	194		196	196	2
ALB561	trinucleotide	tcc	6	210	210	210	210	210	210	1
ALB563	trinucleotide	cag	6	211	204	204		204	204	2
ALB565	trinucleotide	ttc	6	210		210		212	212	2
ALB566	trinucleotide	ctc	6	185	185	185	185	185	185	1
ALB567	dinucleotide	tc	6	239	239	239	239	239	239	1
ALB570	dinucleotide	tc	6	209	209	217		209	212	3
ALB571	trinucleotide	cgc	6	199	201	201	201	199	199	2
ALB573	dinucleotide	ca	6	249	249	249	249	249	249	1
ALB574	dinucleotide	ta	6	211	211	211	211	211	211	1
ALB575	dinucleotide	at	6	262	262	262	262	262	262	1
ALB576	dinucleotide	ag	6	240	242	240	240	242	242	2
ALB577	dinucleotide	ag	6	249	249	249		251	251	2
ALB578	dinucleotide	ct	6	247	243	247	247	247	247	2
ALB581	dinucleotide	gt	6	187	181	187	175	179	270	5
ALB582	dinucleotide	ag	6	265	267	265	265	267	267	2
ALB583	dinucleotide	ag	6	249	243	248	248			3
ALB584	dinucleotide	ct	6	200	200	200	200	200	200	1
ALB585	dinucleotide	ct	6	178	178	178	178	178	178	1
ALB586	dinucleotide	ta	6	170	201	203	201	201	201	3
ALB587	dinucleotide	ag	6	201	201	201	201	201	201	1
ALB589	dinucleotide	ag	6	222	233	222	230	222	222	3
ALB590	dinucleotide	tc	6	272	254	271	270	270	270	4
ALB597	tetranucleotide	tatt	5	250	183			185	185	3
ALB601	tetranucleotide	tatt	5	240	242	240		242	240	2
ALB602	tetranucleotide	tgca	5	200	199	200		200	198	3
ALB605	tetranucleotide	ctag	5	197		197	204		197	2
ALB606	tetranucleotide	gttt	5	189	177			185	177	3
ALB608	multiple types	na	na	235	235	235	235	235	235	1
ALB609	multiple types	na	na	215		215	204	213	215	3
ALB613	multiple types	na	na	257		257			251	2
ALB615	multiple types	na	na	184	184	184	184	184	184	1
ALB616	multiple types	na	na	223	223	223	223	223	223	1
ALB617	multiple types	na	na	202	202	202	202	202	202	1
ALB618	multiple types	na	na	186	186	186	186	186	186	1
ALB619	multiple types	na	na	242	242	242	242	242	242	1
ALB621	multiple types	na	na	216	216	216	216	216	216	1
ALB622	multiple types	na	na	261	263	261		263	263	2
*Data is presented for all primer pairs that produced scorable PCR products in a preliminary survey of six inbred lines. Some primer pairs did not give strong bands and may not be suitable for all applications. Users are encouraged to verify product sizes and marker suitability for specific applications.
**Sizes reported are apparent sizes including additional primer sequences and dyes. Where multiple strong bands of similar sizes were present all sizes are reported. Multiple products may indicate that the primers amplified more than one locus or, less likely, may represent polymorphism at one locus.
***This marker always gave two bands seperated by 4bp. The larger band was scored for diversity analysis.
