# Supplementary material for: Development of SSR markers and analysis of diversity in Turkish populations of Brachypodium distachyon
Source: BMC Plant Biol. 2009 Jul 13;9:88. doi: 10.1186/1471-2229-9-88 (PMC2719641; doi:10.1186/1471-2229-9-88)
Supplement: Additional file 3 — all lines used in study. Collection details for all lines used in this study. [file 1471-2229-9-88-S3.xls]

## Sheet: all lines used in this study
Inbred line	Collection location	Location number	Ploidy	Inbred line developed from single plant or bulk collection	Latitude	Longitude	Elevation (m)	Source of line
Bd1-1	Turkey	na	diploid	na	na	na	na	15
Bd2-3	Iraq	na	diploid	na	na	na	na	15
Bd3-1	Iraq	na	diploid	na	na	na	na	15
Bd18-1	Turkey	na	diploid	na	na	na	na	15
Bd21	near Salakudin, Iraq	na	diploid	na	na	na	na	15
Bd21-3	near Salakudin, Iraq	na	diploid	na	na	na	na	12
Adi-1	Adiyaman	46	diploid	single plant	37° 46' 14.5"N	38° 21' 8.2"E	510	this study
Adi-2	Adiyaman	46	diploid	single plant	37° 46' 14.5"N	38° 21' 8.2"E	510	this study
Adi-3	Adiyaman	46	diploid	single plant	37° 46' 14.5"N	38° 21' 8.2"E	510	this study
Adi-4	Adiyaman	46	diploid	single plant	37° 46' 14.5"N	38° 21' 8.2"E	510	this study
Adi-5	Adiyaman	46	diploid	single plant	37° 46' 14.5"N	38° 21' 8.2"E	510	this study
Adi-6	Adiyaman	46	diploid	single plant	37° 46' 14.5"N	38° 21' 8.2"E	510	this study
Adi-7	Adiyaman	46	diploid	single plant	37° 46' 14.5"N	38° 21' 8.2"E	510	this study
Adi-8	Adiyaman	46	diploid	single plant	37° 46' 14.5"N	38° 21' 8.2"E	510	this study
Adi-9	Adiyaman	46	diploid	single plant	37° 46' 14.5"N	38° 21' 8.2"E	510	this study
Adi-10	Adiyaman	46	diploid	single plant	37° 46' 14.5"N	38° 21' 8.2"E	510	this study
Adi-11	Adiyaman	46	diploid	single plant	37° 46' 14.5"N	38° 21' 8.2"E	510	this study
Adi-12	Adiyaman	46	diploid	single plant	37° 46' 14.5"N	38° 21' 8.2"E	510	this study
Adi-13	Adiyaman	46	diploid	single plant	37° 46' 14.5"N	38° 21' 8.2"E	510	this study
Adi-14	Adiyaman	46	diploid	single plant	37° 46' 14.5"N	38° 21' 8.2"E	510	this study
Adi-15	Adiyaman	46	diploid	single plant	37° 46' 14.5"N	38° 21' 8.2"E	510	this study
Adi-16	Adiyaman	46	diploid	bulk collection	37° 46' 14.5"N	38° 21' 8.2"E	510	this study
Adi-17	Adiyaman	46	diploid	bulk collection	37° 46' 14.5"N	38° 21' 8.2"E	510	this study
Adi-18	Adiyaman	46	diploid	bulk collection	37° 46' 14.5"N	38° 21' 8.2"E	510	this study
Adi-20*	Adiyaman	46	diploid	single plant	37° 46' 14.5"N	38° 21' 8.2"E	510	this study
Adi-21*	Adiyaman	46	diploid	single plant	37° 46' 14.5"N	38° 21' 8.2"E	510	this study
Adi-22*	Adiyaman	46	diploid	single plant	37° 46' 14.5"N	38° 21' 8.2"E	510	this study
Adi-23*	Adiyaman	46	diploid	single plant	37° 46' 14.5"N	38° 21' 8.2"E	510	this study
Adi-P1	Adiyaman	46	polyploid	single plant	37° 46' 14.5"N	38° 21' 8.2"E	510	this study
Bal-P1	Balli	47	polyploid	bulk collection	37° 52' 46.8"N	38° 53' 5.2"E	755	this study
Bal-P2	Balli	47	polyploid	bulk collection	37° 52' 46.8"N	38° 53' 5.2"E	755	this study
Bal-P3	Balli	47	polyploid	bulk collection	37° 52' 46.8"N	38° 53' 5.2"E	755	this study
Bal-P4	Balli	47	polyploid	bulk collection	37° 52' 46.8"N	38° 53' 5.2"E	755	this study
Bal-P5	Balli	47	polyploid	bulk collection	37° 52' 46.8"N	38° 53' 5.2"E	755	this study
Bal-P6	Balli	47	polyploid	bulk collection	37° 52' 46.8"N	38° 53' 5.2"E	755	this study
Bal-P7	Balli	47	polyploid	bulk collection	37° 52' 46.8"N	38° 53' 5.2"E	755	this study
Bal-P8	Balli	47	polyploid	bulk collection	37° 52' 46.8"N	38° 53' 5.2"E	755	this study
Bis-1	Bismil	48	diploid	bulk collection	37° 52' 35.6"N	41° 0' 54.3"E	529	this study
Bis-2*	Bismil	48	diploid	bulk collection	37° 52' 35.6"N	41° 0' 54.3"E	529	this study
Bis-3*	Bismil	48	diploid	bulk collection	37° 52' 35.6"N	41° 0' 54.3"E	529	this study
Bis-4*	Bismil	48	diploid	bulk collection	37° 52' 35.6"N	41° 0' 54.3"E	529	this study
Bis-5*	Bismil	48	diploid	bulk collection	37° 52' 35.6"N	41° 0' 54.3"E	529	this study
Bis-6*	Bismil	48	diploid	bulk collection	37° 52' 35.6"N	41° 0' 54.3"E	529	this study
Bis-7*	Bismil	48	diploid	bulk collection	37° 52' 35.6"N	41° 0' 54.3"E	529	this study
Bis-8*	Bismil	48	diploid	bulk collection	37° 52' 35.6"N	41° 0' 54.3"E	529	this study
Gaz-1	Gaziantep	49	diploid	single line	37° 7' 39.8"N	37° 23' 26.9"E	891	this study
Gaz-2	Gaziantep	49	diploid	single line	37° 7' 39.8"N	37° 23' 26.9"E	891	this study
Gaz-3	Gaziantep	49	diploid	single line	37° 7' 39.8"N	37° 23' 26.9"E	891	this study
Gaz-4	Gaziantep	49	diploid	single line	37° 7' 39.8"N	37° 23' 26.9"E	891	this study
Gaz-5	Gaziantep	49	diploid	single line	37° 7' 39.8"N	37° 23' 26.9"E	891	this study
Gaz-6	Gaziantep	49	diploid	single line	37° 7' 39.8"N	37° 23' 26.9"E	891	this study
Gaz-7	Gaziantep	49	diploid	single line	37° 7' 39.8"N	37° 23' 26.9"E	891	this study
Gaz-8	Gaziantep	49	diploid	bulk collection	37° 7' 39.8"N	37° 23' 26.9"E	891	this study
Gaz-9	Gaziantep	49	diploid	bulk collection	37° 7' 39.8"N	37° 23' 26.9"E	891	this study
Isk-P1	Iskenderun	50	polyploid	bulk collection	36° 30' 38.3"N	36° 0' 83.4"E	10	this study
Isk-P2	Iskenderun	50	polyploid	bulk collection	36° 30' 38.3"N	36° 0' 83.4"E	10	this study
Isk-P3	Iskenderun	50	polyploid	bulk collection	36° 30' 38.3"N	36° 0' 83.4"E	10	this study
Isk-P4	Iskenderun	50	polyploid	bulk collection	36° 30' 38.3"N	36° 0' 83.4"E	10	this study
Isk-P5	Iskenderun	50	polyploid	bulk collection	36° 30' 38.3"N	36° 0' 83.4"E	10	this study
Isk-P6	Iskenderun	50	polyploid	bulk collection	36° 30' 38.3"N	36° 0' 83.4"E	10	this study
Isk-P7	Iskenderun	50	polyploid	bulk collection	36° 30' 38.3"N	36° 0' 83.4"E	10	this study
Isk-P8	Iskenderun	50	polyploid	bulk collection	36° 30' 38.3"N	36° 0' 83.4"E	10	this study
Kah-1	Kahta	51	diploid	bulk collection	37° 44' 2.3"N	38° 32' 0.2"E	665	this study
Kah-2	Kahta	51	diploid	bulk collection	37° 44' 2.3"N	38° 32' 0.2"E	665	this study
Kah-3	Kahta	51	diploid	bulk collection	37° 44' 2.3"N	38° 32' 0.2"E	665	this study
Kah-4	Kahta	51	diploid	bulk collection	37° 44' 2.3"N	38° 32' 0.2"E	665	this study
Kah-5	Kahta	51	diploid	bulk collection	37° 44' 2.3"N	38° 32' 0.2"E	665	this study
Kah-6	Kahta	51	diploid	bulk collection	37° 44' 2.3"N	38° 32' 0.2"E	665	this study
Kah-7*	Kahta	51	diploid	bulk collection	37° 44' 2.3"N	38° 32' 0.2"E	665	this study
Kah-8*	Kahta	51	diploid	bulk collection	37° 44' 2.3"N	38° 32' 0.2"E	665	this study
Koz-1	Kozluk	52	diploid	bulk collection	38° 9' 8.2.6"N	41° 36' 34.8"E	853	this study
Koz-2	Kozluk	52	diploid	bulk collection	38° 9' 8.2.6"N	41° 36' 34.8"E	853	this study
Koz-3	Kozluk	52	diploid	bulk collection	38° 9' 8.2.6"N	41° 36' 34.8"E	853	this study
Koz-4	Kozluk	52	diploid	bulk collection	38° 9' 8.2.6"N	41° 36' 34.8"E	853	this study
Koz-5	Kozluk	52	diploid	bulk collection	38° 9' 8.2.6"N	41° 36' 34.8"E	853	this study
Koz-6*	Kozluk	52	diploid	bulk collection	38° 9' 8.2.6"N	41° 36' 34.8"E	853	this study
Koz-7*	Kozluk	52	diploid	bulk collection	38° 9' 8.2.6"N	41° 36' 34.8"E	853	this study
Koz-8*	Kozluk	52	diploid	bulk collection	38° 9' 8.2.6"N	41° 36' 34.8"E	853	this study
Tek-1	Tekirdag	53	diploid	single plant	41° 0' 40.1"N	27° 31' 8.8"E	20	this study
Tek-2	Tekirdag	53	diploid	single plant	41° 0' 40.1"N	27° 31' 8.8"E	20	this study
Tek-3	Tekirdag	53	diploid	single plant	41° 0' 40.1"N	27° 31' 8.8"E	20	this study
Tek-4	Tekirdag	53	diploid	single plant	41° 0' 40.1"N	27° 31' 8.8"E	20	this study
Tek-5	Tekirdag	53	diploid	single plant	41° 0' 40.1"N	27° 31' 8.8"E	20	this study
Tek-6	Tekirdag	53	diploid	single plant	41° 0' 40.1"N	27° 31' 8.8"E	20	this study
Tek-7	Tekirdag	53	diploid	single plant	41° 0' 40.1"N	27° 31' 8.8"E	20	this study
Tek-8	Tekirdag	53	diploid	single plant	41° 0' 40.1"N	27° 31' 8.8"E	20	this study
Tek-9	Tekirdag	53	diploid	single plant	41° 0' 40.1"N	27° 31' 8.8"E	20	this study
Tek-10	Tekirdag	53	diploid	single plant	41° 0' 40.1"N	27° 31' 8.8"E	20	this study
Tek-11	Tekirdag	53	diploid	bulk collection	41° 0' 40.1"N	27° 31' 8.8"E	20	this study
Tek-12	Tekirdag	53	diploid	bulk collection	41° 0' 40.1"N	27° 31' 8.8"E	20	this study
BdTR1A	na	1	diploid	na	41° 25'17.86"N	27° 28'36.81"E	124	HB
BdTR1B	na	2	diploid	na	41° 5'7.15"N	26° 55'53.29"E	141	HB
BdTR1C	na	4	diploid	na	39° 44'17.39"N	28° 2'24.71"E	363	HB
BdTR1D	na	5	diploid	na	38° 45'50.79"N	28° 35'6.42"E	612	HB
BdTR1E	na	6	diploid	na	38° 25'0.42"N	28° 1'52.75"E	986	HB
BdTR1F	na	1	diploid	na	41° 25'17.86"N	27° 28'36.81"E	124	HB
BdTR1G	na	2	diploid	na	41° 5'7.15"N	26° 55'53.29"E	141	HB
BdTR1H	na	4	diploid	na	39° 44'17.39"N	28° 2'24.71"E	363	HB
BdTR1I	na	7	diploid	na	38° 5'35.03"N	28° 34'59.02"E	841	HB
BdTR1J	na	8	diploid	na	37° 25'38.24"N	28° 35'6.75"E	513	HB
BdTR1K	na	9	diploid	na	39° 45'34.18"N	29° 40'40.96"E	1007	HB
BdTR1M	na	12	diploid	na	39° 5'12.20"N	30° 15'8.93"E	1076	HB
BdTR1N	na	11	diploid	na	38° 5'59.53"N	30° 14'44.11"E	1034	HB
BdTR2A	na	13	diploid	na	39° 45'10.62"N	30° 47'19.07"E	932	HB
BdTR2B	na	14	diploid	na	40° 4'55.55"N	31° 19'52.01"E	667	HB
BdTR2C	na	17	diploid	na	39° 5'8.89"N	31° 53'29.40"E	864	HB
BdTR2D	na	15	diploid	na	38° 25'46.78"N	31° 18'33.71"E	1301	HB
BdTR2E	na	19	diploid	na	38° 25'40.97"N	32° 24'16.47"E	1012	HB
BdTR2F	na	16	diploid	na	37° 46'41.64"N	31° 53'5.68"E	1288	HB
BdTR2G	na	21	diploid	na	40° 23'37.13"N	32° 59'7.32"E	1596	HB
BdTR2H	na	18	diploid	na	39° 45'23.35"N	32° 25'56.46"E	787	HB
BdTR2I	na	22	diploid	na	39° 45'16.02"N	33° 32'16.37"E	872	HB
BdTR2J	na	20	diploid	na	39° 24'46.28"N	32° 59'17.24"E	1192	HB
BdTR2K	na	23	diploid	na	38° 45'28.75"N	34° 4'18.34"E	1142	HB
BdTR2M	na	24	diploid	na	38° 5'52.78"N	34° 5'40.38"E	1406	HB
BdTR2N	na	25	diploid	na	37° 46'4.28"N	33° 31'10.58"E	1013	HB
BdTR2O	na	18	diploid	na	39° 45'23.35"N	32° 25'56.46"E	787	HB
BdTR2P	na	22	diploid	na	39° 45'16.02"N	33° 32'16.37"E	872	HB
BdTR2R	na	20	diploid	na	39° 24'46.28"N	32° 59'17.24"E	1192	HB
BdTR2S	na	23	diploid	na	38° 45'28.75"N	34° 4'18.34"E	1142	HB
BdTR3A	na	25	diploid	na	37° 46'4.28"N	33° 31'10.58"E	1013	HB
BdTR3B	na	27	diploid	na	37° 6'31.87"N	34° 4'17.06"E	2385	HB
BdTR3C	na	26	diploid	na	36° 46'58.92"N	32° 57'46.71"E	1957	HB
BdTR3D	na	28	diploid	na	40° 24'19.91"N	34° 38'10.10"E	1088	HB
BdTR3E	na	29	diploid	na	39° 44'53.45"N	34° 39'1.15"E	1035	HB
BdTR3F	na	30	diploid	na	39° 5'31.64"N	35° 11'18.62"E	1249	HB
BdTR3G	na	31	diploid	na	38° 24'16.86"N	35° 9'34.32"E	1086	HB
BdTR3H	na	32	diploid	na	37° 46'43.23"N	35° 12'9.55"E	3196	HB
BdTR3I	na	33	diploid	na	39° 44'51.33"N	36° 48'56.85"E	1574	HB
BdTR3J	na	34	diploid	na	38° 45'25.33"N	36° 16'56.90"E	1849	HB
BdTR3K	na	35	diploid	na	38° 25'12.10"N	37° 23'26.99"E	1709	HB
BdTR3M	na	39	diploid	na	37° 45'58.01"N	37° 53'23.56"E	614	HB
BdTR3N	na	36	diploid	na	37° 26'4.39"N	36° 49'9.55"E	787	HB
BdTR3O	na	43	diploid	na	37° 7'2.52"N	39° 1'49.56"E	448	HB
BdTR3P	na	44	diploid	na	37° 45'41.57"N	39° 34'56.72"E	1156	HB
BdTR3R	na	45	diploid	na	37° 26'13.88"N	40° 7'50.51"E	710	HB
BdTR3S	na	46	diploid	na	38° 5'43.50"N	40° 39'30.84"E	688	HB
BdTR3T	na	49	diploid	na	37° 27'31.68"N	41° 14'39.03"E	975	HB
BdTR5A	na	53	diploid	na	36° 45'59.24"N	44° 32'6.90"E	886	HB
BdTR5B	na	32	diploid	na	37° 46'43.23"N	35° 12'9.55"E	3196	HB
BdTR5C	na	33	diploid	na	39° 44'51.33"N	36° 48'56.85"E	1574	HB
BdTR5D	na	19	diploid	na	38° 25'40.97"N	32° 24'16.47"E	1012	HB
BdTR5E	na	16	diploid	na	37° 46'41.64"N	31° 53'5.68"E	1288	HB
BdTR5F	na	21	diploid	na	40° 23'37.13"N	32° 59'7.32"E	1596	HB
BdTR5G	na	18	diploid	na	39° 45'23.35"N	32° 25'56.46"E	787	HB
BdTR5H	na	22	diploid	na	39° 45'16.02"N	33° 32'16.37"E	872	HB
BdTR5I	na	21	diploid	na	40° 23'37.13"N	32° 59'7.32"E	1596	HB
BdTR5J	na	21	diploid	na	40° 23'37.13"N	32° 59'7.32"E	1596	HB
BdTR5K	na	21	diploid	na	40° 23'37.13"N	32° 59'7.32"E	1596	HB
BdTR5M	na	21	diploid	na	40° 23'37.13"N	32° 59'7.32"E	1596	HB
BdTR5N	na	21	diploid	na	40° 23'37.13"N	32° 59'7.32"E	1596	HB
BdTR5O	na	22	diploid	na	39° 45'16.02"N	33° 32'16.37"E	872	HB
BdTR7A	na	29	diploid	na	39° 44'53.45"N	34° 39'1.15"E	1035	HB
BdTR7B	na	30	diploid	na	39° 5'31.64"N	35° 11'18.62"E	1249	HB
BdTR8A	na	22	diploid	na	39° 45'16.02"N	33° 32'16.37"E	872	HB
BdTR8C	na	20	diploid	na	39° 24'46.28"N	32° 59'17.24"E	1192	HB
BdTR8F	na	25	diploid	na	37° 46'4.28"N	33° 31'10.58"E	1013	HB
BdTR8I	na	27	diploid	na	37° 6'31.87"N	34° 4'17.06"E	2385	HB
BdTR8M	na	30	diploid	na	39° 5'31.64"N	35° 11'18.62"E	1249	HB
BdTR8N	na	31	diploid	na	38° 24'16.86"N	35° 9'34.32"E	1086	HB
BdTR9A	na	33	diploid	na	39° 44'51.33"N	36° 48'56.85"E	1574	HB
BdTR9B	na	4	diploid	na	39° 44'17.39"N	28° 2'24.71"E	363	HB
BdTR9C	na	5	diploid	na	38° 45'50.79"N	28° 35'6.42"E	612	HB
BdTR9E	na	7	diploid	na	38° 5'35.03"N	28° 34'59.02"E	841	HB
BdTR9F	na	8	diploid	na	37° 25'38.24"N	28° 35'6.75"E	513	HB
BdTR9G	na	9	diploid	na	39° 45'34.18"N	29° 40'40.96"E	1007	HB
BdTR9H	na	12	diploid	na	39° 5'12.20"N	30° 15'8.93"E	1076	HB
BdTR9I	na	11	diploid	na	38° 5'59.53"N	30° 14'44.11"E	1034	HB
BdTR9J	na	10	diploid	na	37° 7'38.06"N	30° 13'59.22"E	1073	HB
BdTR9K	na	13	diploid	na	39° 45'10.62"N	30° 47'19.07"E	932	HB
BdTR9M	na	14	diploid	na	40° 4'55.55"N	31° 19'52.01"E	667	HB
BdTR10A	na	15	diploid	na	38° 25'46.78"N	31° 18'33.71"E	1301	HB
BdTR10B	na	19	diploid	na	38° 25'40.97"N	32° 24'16.47"E	1012	HB
BdTR10C	na	16	diploid	na	37° 46'41.64"N	31° 53'5.68"E	1288	HB
BdTR10D	na	21	diploid	na	40° 23'37.13"N	32° 59'7.32"E	1596	HB
BdTR10E	na	43	diploid	na	37° 7'2.52"N	39° 1'49.56"E	448	HB
BdTR10F	na	44	diploid	na	37° 45'41.57"N	39° 34'56.72"E	1156	HB
BdTR10G	na	45	diploid	na	37° 26'13.88"N	40° 7'50.51"E	710	HB
BdTR10H	na	46	diploid	na	38° 5'43.50"N	40° 39'30.84"E	688	HB
BdTR10I	na	49	diploid	na	37° 27'31.68"N	41° 14'39.03"E	975	HB
BdTR10J	na	50	diploid	na	37° 47'51.69"N	41° 46'25.09"E	612	HB
BdTR10K	na	51	diploid	na	38° 5'48.94"N	42° 19'18.79"E	1713	HB
BdTR10M	na	1	diploid	na	41° 25'17.86"N	27° 28'36.81"E	124	HB
BdTR10N	na	2	diploid	na	41° 5'7.15"N	26° 55'53.29"E	141	HB
BdTR10O	na	4	diploid	na	39° 44'17.39"N	28° 2'24.71"E	363	HB
BdTR11A	na	6	diploid	na	38° 25'0.42"N	28° 1'52.75"E	986	HB
BdTR11B	na	1	diploid	na	41° 25'17.86"N	27° 28'36.81"E	124	HB
BdTR11C	na	2	diploid	na	41° 5'7.15"N	26° 55'53.29"E	141	HB
BdTR11D	na	49	diploid	na	37° 27'31.68"N	41° 14'39.03"E	975	HB
BdTR11E	na	50	diploid	na	37° 47'51.69"N	41° 46'25.09"E	612	HB
BdTR11F	na	51	diploid	na	38° 5'48.94"N	42° 19'18.79"E	1713	HB
BdTR11G	na	1	diploid	na	41° 25'17.86"N	27° 28'36.81"E	124	HB
BdTR11H	na	2	diploid	na	41° 5'7.15"N	26° 55'53.29"E	141	HB
BdTR11I	na	4	diploid	na	39° 44'17.39"N	28° 2'24.71"E	363	HB
BdTR12A	na	26	diploid	na	36° 46'58.92"N	32° 57'46.71"E	1957	HB
BdTR12B	na	28	diploid	na	40° 24'19.91"N	34° 38'10.10"E	1088	HB
BdTR12C	na	29	diploid	na	39° 44'53.45"N	34° 39'1.15"E	1035	HB
BdTR13A	na	18	diploid	na	39° 45'23.35"N	32° 25'56.46"E	787	HB
BdTR13B	na	22	diploid	na	39° 45'16.02"N	33° 32'16.37"E	872	HB
BdTR13C	na	20	diploid	na	39° 24'46.28"N	32° 59'17.24"E	1192	HB
BdTR13D	na	25	diploid	na	37° 46'4.28"N	33° 31'10.58"E	1013	HB
BdTR13E	na	27	diploid	na	37° 6'31.87"N	34° 4'17.06"E	2385	HB
BdTR13F	na	30	diploid	na	39° 5'31.64"N	35° 11'18.62"E	1249	HB
BdTR13G	na	31	diploid	na	38° 24'16.86"N	35° 9'34.32"E	1086	HB
BdTR13H	na	49	diploid	na	37° 27'31.68"N	41° 14'39.03"E	975	HB
BdTR13I	na	50	diploid	na	37° 47'51.69"N	41° 46'25.09"E	612	HB
BdTR13J	na	51	diploid	na	38° 5'48.94"N	42° 19'18.79"E	1713	HB
BdTR13K	na	51	diploid	na	38° 5'48.94"N	42° 19'18.79"E	1713	HB
BdTR13M	na	52	diploid	na	37° 28'28.23"N	43° 26'45.08"E	1957	HB
BdTR13N	na	53	diploid	na	36° 45'59.24"N	44° 32'6.90"E	886	HB
BdTR13O	na	51	diploid	na	38° 5'48.94"N	42° 19'18.79"E	1713	HB
* These lines are not being distributed to the community because their SSR profile was very similar to other lines.
