# Supplementary material for: Development of SSR markers and analysis of diversity in Turkish populations of Brachypodium distachyon
Source: BMC Plant Biol. 2009 Jul 13;9:88. doi: 10.1186/1471-2229-9-88 (PMC2719641; doi:10.1186/1471-2229-9-88)
Supplement: Additional file 4 — flowering times. Detail of flowering time experiments. [file 1471-2229-9-88-S4.xls]

## Sheet: flowering times
Inbred line	Days* to flowering in the greenhouse after the vernalization period indicated						Days* to flowering in the growth chamber (20 light : 4hr dark) after the vernalization period indicated
	1 week	2 week	3 week	4 week	5 week	16 week	1 week	2 week	3 week
Bd2-3	51-never	25	nd	23-33	24	nd	31	21	20
Bd3-1	37	23	nd	17-19	24	nd	22	21	17
Bd21	51-never	23	nd	17	19	nd	25	21	17
Bd21-3	68	23	nd	19	24	nd	31	21	17
Adi-1	never	never	never	30	24	nd	52-68	30-58	25-26
Adi-2	never	never	never	30	24	nd	68-never	49-never	25-31
Adi-3	never	never	never	30-51	24-never	nd	68-never	49-58	25-31
Adi-4	never	never	never	33	24	nd	68-never	35-never	25
Adi-5	never	never	never	30-33	24-29	nd	68-never	35-never	26-33
Adi-7	never	never	never	30-36	24-29	nd	never	14-58	31
Adi-8	never	never	never	30	24-29	nd	68-never	58-never	26-31
Adi-9	never	never	never	30	24-29	nd	never	35	25
Adi-10	never	never	never	30	24-never	nd	never	42-never	25-26
Adi-11	never	never	never	30	24	nd	never	35-58	31
Adi-12	never	never	never	33-43	24-29	nd	68-never	30-never	25-31
Adi-13	never	never	never	33-never	24-29	nd	68-never	never	31-never
Adi-14	never	never	never	43-never	29-never	nd	52-68	39-58	45
Adi-15	never	never	never	never	24-29	nd	68-never	never	38-54
Adi-16	never	never	54-never	30-33	24	nd	68-never	never	45-54
Adi-17	never	never	30-never	30	24-29	nd	63-never	29-never	25
Adi-18	never	never	never	47-never	29-never	nd	63-68	58-never	35-never
Adi-22	never	never	never	never	24-29	nd	never	never	35-45
Adi-23	never	never	never	30	24	nd	52-never	never	31-never
Bis-1	never	never	never	30-33	24	nd	68	53-never	35-26
Bis-2	never	never	40-50	30	24-29	nd	68-never	29-never	25
Bis-3	never	never	never	33	24-29	nd	63-68	29-58	25
Bis-4	never	never	never	30-33	24	nd	68	37-58	25
Bis-5	never	never	never	38	24	nd	52-68	never	25
Bis-6	never	never	never	30	24	nd	63	30-never	25
Bis-7	never	never	never	30-never	24	nd	40-63	49-58	36-49
Bis-8	never	never	never	33	24	nd	40-59	31-never	38-49
Gaz-1	never	never	never	never	29-never	nd	never	37-never	31-never
Gaz-2	never	never	never	38-43	29	nd	never	never	45-54
Gaz-3	never	never	57-never	30-never	24-29	nd	never	29-never	31-never
Gaz-4	never	never	never	38-never	29	nd	59-never	never	35-54
Gaz-5	never	never	58	30	24-29	nd	never	35-37	25
Gaz-6	never	never	never	33-never	24-29	nd	never	never	25-54
Gaz-7	never	never	never	30-36	29	nd	59-never	never	38-54
Gaz-8	never	never	never	30	24	nd	59-64	never	35-28
Gaz-9	nd	nd	nd	nd	nd	nd	nd	nd	nd
Kah-1	68	never	never	43-never	29	nd	52-68	58-never	38
Kah-2	never	never	never	33	29-never	nd	59-68	49-never	25-never
Kah-3	never	never	40	30	24	nd	68-never	never	35-26
Kah-4	never	never	never	never	29-never	nd	68	never	25-never
Kah-5	never	never	never	30-33	24	nd	68-never	never	35-31
Kah-6	never	never	54-never	36-43	24-29	nd	63-never	never	27
Kah-7	never	never	never	38-47	29	nd	68	never	31-never
Kah-8	never	never	never	30-33	24-29	nd	68	never	25-45
Koz-1	never	never	never	36	24-29	nd	68-never	never	25-44
Koz-2	never	never	never	36-never	24-29	nd	59-never	never	31
Koz-3	never	never	never	never	29	nd	63-never	never	45-never
Koz-4	never	never	never	43	29	nd	never	never	38-never
Koz-5	never	never	never	43	23	nd	never	never	40-never
Koz-6	never	never	never	never	29	nd	never	never	38-never
Koz-7	never	never	never	38-47	29	nd	63-68	never	31
Koz-8	never	never	never	47-51	29	nd	68-never	never	27-31
Bd18-1	nd	nd	nd	nd	nd	15-19	nd	nd	nd
Tek-1	nd	nd	nd	nd	nd	36	nd	nd	nd
Tek-2	nd	nd	nd	nd	nd	19	nd	nd	nd
Tek-3	nd	nd	nd	nd	nd	33	nd	nd	nd
Tek-4	nd	nd	nd	nd	nd	16-19	nd	nd	nd
Tek-5	nd	nd	nd	nd	nd	39-46	nd	nd	nd
Tek-6	nd	nd	nd	nd	nd	46	nd	nd	nd
Tek-7	nd	nd	nd	nd	nd	36	nd	nd	nd
Tek-8	nd	nd	nd	nd	nd	19	nd	nd	nd
Tek-9	nd	nd	nd	nd	nd	19-36	nd	nd	nd
Tek-10	nd	nd	nd	nd	nd	46-never	nd	nd	nd
Tek-11	nd	nd	nd	nd	nd	19	nd	nd	nd
Tek-12	nd	nd	nd	nd	nd	19	nd	nd	nd
* Days to flowering after moving to the greenhouse or growth chamber following vernalization are presented. A range of days indicates that individual plants flowered at different times. The experiment was run for 84 days. Plants that did not flower in this time are designated as 'never.'
