# Supplementary material for: Development of SSR markers and analysis of diversity in Turkish populations of Brachypodium distachyon
Source: BMC Plant Biol. 2009 Jul 13;9:88. doi: 10.1186/1471-2229-9-88 (PMC2719641; doi:10.1186/1471-2229-9-88)
Supplement: Additional file 5 — seed sizes and pubescence. Table of seeds sizes and hairiness of inbred lines. [file 1471-2229-9-88-S5.xls]

## Sheet: seed size and pubescence
Inbred line	Collection location	Ploidy	Average seed weight (mg)*	lemma hair length
Bd1-1	Turkey	diploid	2.9	short
Bd2-3	Iraq	diploid	5	long
Bd3-1	Iraq	diploid	4.7	long
Bd18-1	Turkey	diploid	na	short
Bd21	near Salakudin, Iraq	diploid	4.2	long
Bd21-3	near Salakudin, Iraq	diploid	4.7	long
Adi-1	Adiyaman	diploid	5.1	long
Adi-2	Adiyaman	diploid	5.835	long
Adi-3	Adiyaman	diploid	4.72	long
Adi-4	Adiyaman	diploid	5.135	long
Adi-5	Adiyaman	diploid	4.985	long
Adi-6	Adiyaman	diploid	5.35	long
Adi-7	Adiyaman	diploid	5.565	long
Adi-8	Adiyaman	diploid	4.605	long
Adi-9	Adiyaman	diploid	5.06	long
Adi-10	Adiyaman	diploid	4.885	long
Adi-11	Adiyaman	diploid	5.1	long
Adi-12	Adiyaman	diploid	3.315	long
Adi-13	Adiyaman	diploid	3.93	long
Adi-14	Adiyaman	diploid	3.235	long
Adi-15	Adiyaman	diploid	3.185	long
Adi-16	Adiyaman	diploid	5.125	long
Adi-17	Adiyaman	diploid	4.11	long
Adi-18	Adiyaman	diploid	3.375	long
Adi-20	Adiyaman	diploid	nd	nd
Adi-21	Adiyaman	diploid	3.575	long
Adi-22	Adiyaman	diploid	4.26	long
Adi-23	Adiyaman	diploid	4.665	long
Bis-1	Bismil	diploid	4.905	long
Bis-2	Bismil	diploid	2.78	long
Bis-3	Bismil	diploid	3.895	long
Bis-4	Bismil	diploid	5.295	long
Bis-5	Bismil	diploid	3.785	long
Bis-6	Bismil	diploid	4.005	long
Bis-7	Bismil	diploid	2.77	long
Bis-8	Bismil	diploid	4.66	long
Gaz-1	Gaziantep	diploid	4.6	long
Gaz-2	Gaziantep	diploid	3.96	long
Gaz-3	Gaziantep	diploid	4.265	long
Gaz-4	Gaziantep	diploid	4.345	long
Gaz-5	Gaziantep	diploid	4.09	long
Gaz-6	Gaziantep	diploid	3.625	long
Gaz-7	Gaziantep	diploid	4.16	long
Gaz-8	Gaziantep	diploid	3.575	long
Gaz-9	Gaziantep	diploid	3.1	long
Kah-1	Kahta	diploid	4.76	long
Kah-2	Kahta	diploid	4.475	long
Kah-3	Kahta	diploid	4.485	long
Kah-4	Kahta	diploid	3.385	long
Kah-5	Kahta	diploid	5.32	long
Kah-6	Kahta	diploid	3.015	long
Kah-7	Kahta	diploid	5.935	long
Kah-8	Kahta	diploid	3.775	long
Koz-1	Kozluk	diploid	3.59	long
Koz-2	Kozluk	diploid	5.17	long
Koz-3	Kozluk	diploid	3.145	no hair
Koz-4	Kozluk	diploid	4.13	long
Koz-5	Kozluk	diploid	4.945	long
Koz-6	Kozluk	diploid	4.765	long
Koz-7	Kozluk	diploid	4.365	long
Koz-8	Kozluk	diploid	4.4	long
Tek-1	Tekirdag	diploid	2.955	short
Tek-2	Tekirdag	diploid	3.745	short
Tek-3	Tekirdag	diploid	4.025	short
Tek-4	Tekirdag	diploid	2.97	short
Tek-5	Tekirdag	diploid	2.76	short
Tek-6	Tekirdag	diploid	3.32	short
Tek-7	Tekirdag	diploid	2.585	short
Tek-8	Tekirdag	diploid	4.34	short
Tek-9	Tekirdag	diploid	3.445	short
Tek-10	Tekirdag	diploid	2.505	short
Tek-11	Tekirdag	diploid	3.65	short
Tek-12	Tekirdag	diploid	2.795	short
		average	4.12937
Adi-P1	Adiyaman	polyploid	10.09	long
* Average seed weight was calculated by weighing 20 seeds from greenhouse grown plants and dividing by 20.
