# Supplementary material for: Development of SSR markers and analysis of diversity in Turkish populations of Brachypodium distachyon
Source: BMC Plant Biol. 2009 Jul 13;9:88. doi: 10.1186/1471-2229-9-88 (PMC2719641; doi:10.1186/1471-2229-9-88)
Supplement: Additional file 6 — marker summary statistics. Table of statistics for markers used in the population survey. [file 1471-2229-9-88-S6.xls]

## Sheet: summary statistics
Marker	Major Allele Frequency	No. of Genotypes	Sample Size	No. of Obs.	No. of Alleles	Gene Diversity	Heterozygosity	PIC
ALB001	0.304813	12	187	187	12	0.800766	0	0.773516
ALB006	0.379679	10	187	187	10	0.783208	0	0.758926
ALB008	0.385027	11	187	187	11	0.717207	0	0.670351
ALB013	0.823529	9	187	187	9	0.31445	0	0.304453
ALB022	0.44385	12	187	187	12	0.703251	0	0.659315
ALB030	0.818182	16	187	187	16	0.324859	0	0.317183
ALB034	0.823529	7	187	187	7	0.314507	0	0.304578
ALB040	0.572193	10	187	187	10	0.593326	0	0.540677
ALB050	0.406417	11	187	187	11	0.767022	0	0.74189
ALB056	0.57754	9	187	187	9	0.58223	0	0.524574
ALB086	0.540107	7	187	187	7	0.595842	0	0.527665
ALB087	0.850267	6	187	187	6	0.262861	0	0.242343
ALB089	0.770053	8	187	187	8	0.387886	0	0.365072
ALB100	0.84492	13	187	187	14	0.282264	0.00534759	0.276762
ALB131	0.529412	7	187	187	7	0.614087	0	0.550215
ALB139	0.475936	11	187	187	11	0.680774	0	0.635102
ALB155	0.877005	6	187	187	6	0.224599	0	0.214958
ALB158	0.593583	14	187	187	14	0.58406	0	0.538862
ALB160	0.860963	10	187	187	10	0.254397	0	0.247941
ALB165	0.636364	18	187	187	18	0.575024	0	0.55856
ALB170	0.449198	15	187	187	15	0.703023	0	0.66255
ALB175	0.411765	9	187	187	9	0.729217	0	0.689619
ALB179	0.374332	25	187	187	24	0.817252	0.0160428	0.803903
ALB181	0.59893	6	187	187	6	0.546713	0	0.477982
ALB183	0.390374	7	187	187	7	0.685636	0	0.626168
ALB223	0.470588	7	187	187	7	0.686036	0	0.640411
ALB230	0.71123	13	187	187	13	0.46607	0	0.437535
ALB257	0.614973	10	187	187	10	0.584175	0	0.554896
ALB273	0.721925	4	187	187	4	0.41757	0	0.353631
ALB278	0.780749	5	187	187	5	0.375418	0	0.356972
ALB311	0.700535	9	187	187	9	0.465784	0	0.422939
ALB348	0.331551	13	187	187	13	0.774457	0	0.741801
ALB349	0.406417	16	187	187	16	0.761875	0	0.735178
ALB355	0.668449	16	187	187	16	0.53556	0	0.519648
ALB372	0.508021	13	187	187	13	0.70165	0	0.679597
ALB374	0.887701	7	187	187	7	0.208699	0	0.20351
ALB376	0.588235	6	187	187	6	0.553233	0	0.48263
ALB445	0.513369	11	187	187	11	0.655724	0	0.609777
ALB454	0.791444	9	187	187	9	0.362778	0	0.349131
ALB461	0.679144	6	187	187	6	0.452058	0	0.372039
ALB467	0.839572	6	187	187	6	0.28265	0	0.265049
ALB486	0.721925	3	187	187	3	0.404415	0	0.326851
ALB514	0.245989	15	187	187	15	0.823301	0	0.800261
Mean	0.602786	10.186	187	187	10.186	0.543161	0.000497451	0.508489
