# Supplementary material for: Development of SSR markers and analysis of diversity in Turkish populations of Brachypodium distachyon
Source: BMC Plant Biol. 2009 Jul 13;9:88. doi: 10.1186/1471-2229-9-88 (PMC2719641; doi:10.1186/1471-2229-9-88)
Supplement: Additional file 7 — SSR product sizes used for population analysis. Table of SSR product sizes used for population analysis. [file 1471-2229-9-88-S7.xls]

## Sheet: raw genotyping data
Product sizes* for SSR markers used in population study.
Line	ALB001	ALB006	ALB008**	ALB013	ALB022	ALB030	ALB034	ALB040	ALB050	ALB056	ALB086	ALB087	ALB089	ALB100	ALB131	ALB139	ALB155	ALB158	ALB160	ALB165	ALB170	ALB175	ALB179	ALB181	ALB183	ALB223	ALB230	ALB257	ALB273	ALB278	ALB311	ALB348	ALB349	ALB355	ALB372	ALB374	ALB376	ALB445	ALB454	ALB461	ALB467	ALB486	ALB514
Adi-1	210	372	138	245	359	154	229	182	233	254	197	204	206	251	292	307	169	233	239	176	236	244	235	244	197	254	260	256	194	198	243	177	176	208	200	232	244	222	207	265	202	224	210
Adi-2	210	372	135	241	359	154	229	179	233	252	191	204	206	251	292	311	169	233	239	176	238	245	235	242	191	254	260	263	194	198	246	177	176	205	200	232	242	226	207	269	202	224	212
Adi-3	210	374	125	241	291	154	229	182	235	250	188	204	206	251	292	307	171	233	239	176	236	244	231	240	194	250	260	248	194	198	246	169	178	211	200	232	240	222	207	265	202	226	212
Adi-4	210	372	138	245	359	154	229	182	233	250	197	204	206	251	292	307	169	233	239	176	236	244	235	244	197	250	260	256	194	198	243	177	176	208	196	232	244	222	207	265	202	224	210
Adi-5	208	374	125	241	288	154	229	182	235	250	197	204	206	251	292	307	169	233	239	179	234	242	227	244	191	250	260	256	194	198	243	169	178	208	200	232	244	222	207	265	202	226	210
Adi-6	212	374	125	245	359	154	229	182	235	254	197	204	206	251	292	307	169	233	239	176	236	244	231	240	191	250	260	256	194	198	243	169	176	208	200	232	240	222	207	265	202	226	212
Adi-7	210	374	125	241	288	154	229	182	235	250	197	204	206	251	292	307	169	245	239	176	236	244	227	244	191	250	260	256	194	198	243	169	180	208	200	232	244	222	207	265	202	226	210
Adi-9	210	372	138	241	359	151	229	182	233	254	188	204	215	251	292	311	165	245	239	176	236	244	235	240	191	250	260	263	194	198	246	169	164	208	200	232	240	222	216	269	202	224	212
Adi-10	212	374	138	241	359	154	229	179	235	250	197	204	206	251	292	307	169	233	239	176	234	242	231	240	197	250	260	263	194	198	246	169	176	205	200	232	240	226	207	269	202	226	212
Adi-11	210	378	125	241	288	154	229	182	239	250	197	204	206	251	292	307	169	233	239	176	236	244	227	244	191	250	260	256	194	198	243	169	178	208	200	232	244	222	207	265	202	226	210
Adi-12	210	374	125	241	288	154	229	182	235	254	197	204	206	251	292	315	169	233	239	176	236	244	227	244	191	250	260	256	194	198	243	169	178	208	200	232	240	222	207	265	202	226	210
Adi-13	208	372	122	241	359	154	229	182	237	254	191	204	200	251	290	311	169	233	239	179	236	244	231	240	200	250	260	263	194	198	246	177	176	208	204	232	240	222	201	269	202	226	224
Adi-14	210	372	122	237	288	154	229	182	233	250	197	204	206	251	292	307	169	233	239	179	234	242	227	244	191	254	260	256	194	198	243	169	176	208	200	232	244	222	207	265	202	226	220
Adi-15	208	376	122	241	359	154	229	182	237	252	188	204	206	251	290	311	169	233	239	179	236	244	264	240	200	254	253	263	194	198	246	177	178	208	204	232	240	222	207	269	202	226	212
Adi-20	212	374	125	245	359	154	229	182	235	250	197	204	206	251	292	307	169	233	239	176	236	244	231	240	191	250	260	256	194	198	243	169	176	208	200	232	240	222	207	265	202	226	210
Adi-21	210	372	135	241	359	154	229	179	233	252	191	204	206	251	292	311	169	233	239	176	238	245	235	242	191	250	260	263	194	198	246	177	176	205	200	232	242	226	207	269	202	224	212
Adi-22	208	376	122	241	359	154	229	182	237	254	191	204	200	251	290	311	169	233	239	179	236	244	231	240	200	250	260	263	194	198	246	177	176	208	204	232	240	222	201	269	202	226	224
Adi-23	208	376	122	241	359	154	229	182	237	254	191	204	200	251	290	311	169	233	239	179	236	244	231	240	200	250	260	263	194	198	246	177	176	208	204	232	240	222	201	269	202	226	224
Adi-24	210	372	135	241	359	154	229	179	233	252	191	204	206	251	292	311	169	233	239	176	238	245	235	242	191	250	260	263	194	198	246	177	176	205	200	232	242	226	207	269	202	224	212
Adi-25	208	376	122	241	359	154	229	182	237	254	191	204	200	251	290	311	169	233	239	179	236	244	231	240	200	250	260	263	194	198	246	177	176	208	204	232	240	222	201	269	202	226	224
Bd1-1	184	360	116	237	292	152	226	201	220	258	192	195	206	253	288	307	179	255	251	198	238	247	208	234	194	257	272	248	196	192	243	187	164	218	176	229	240	222	204	265	207	226	214
Bd2-3	210	374	122	241	359	154	229	182	235	254	188	204	215	248	292	307	169	233	239	176	236	244	207	240	197	254	260	248	194	198	244	173	176	208	200	232	240	226	216	265	202	224	224
Bd3-1	214	360	135	241	359	154	220	182	220	254	188	204	215	248	292	307	169	233	239	179	234	242	207	244	191	257	260	248	194	198	246	177	176	221	204	222	244	205	216	269	200	220	224
Bd18-1	208	360	134	241	359	154	229	176	220	252	197	204	206	251	289	307	169	233	239	176	234	242	231	244	191	254	264	248	194	198	243	169	166	208	208	232	244	205	207	269	202	226	226
Bd21	220	372	135	243	288	155	220	182	233	254	197	201	206	251	297	307	173	263	241	176	238	246	207	240	197	250	260	252	194	196	243	177	174	208	200	222	240	222	207	269	200	224	224
Bd21-3	210	376	125	241	288	154	229	182	237	254	197	201	206	251	292	311	169	266	239	176	238	246	229	240	197	250	260	248	198	196	243	169	184	211	200	232	240	226	207	265	200	224	210
Bis-1	206	372	135	241	359	154	229	182	233	254	197	204	206	251	292	311	171	233	239	176	236	244	229	240	197	254	260	248	194	198	246	169	176	208	204	232	240	226	207	269	200	224	224
Bis-2	206	372	135	241	359	154	229	182	233	254	197	204	206	251	292	311	169	233	239	176	236	244	229	240	197	254	260	248	194	198	246	169	176	208	204	232	240	226	207	269	200	224	224
Bis-3	206	372	135	241	359	154	229	182	233	254	197	204	206	251	292	311	169	233	239	176	236	244	229	240	197	250	260	248	194	198	246	169	176	208	204	232	240	226	207	269	202	224	224
Bis-4	206	372	135	241	359	154	229	182	233	254	197	204	206	251	292	315	169	233	239	176	236	244	229	240	197	250	260	248	194	198	246	169	176	208	204	232	240	226	207	269	202	224	224
Bis-5	206	372	135	241	359	154	229	182	233	254	197	204	206	251	292	311	169	233	239	176	236	244	229	240	197	250	260	248	194	198	246	169	176	208	204	232	240	226	207	269	202	224	224
Bis-6	206	372	135	241	359	154	229	182	233	254	197	204	206	251	292	311	169	233	239	176	236	244	229	240	197	250	260	248	194	198	246	169	176	208	204	232	240	226	207	269	202	224	224
Bis-7	206	372	132	241	359	154	229	182	233	250	197	204	206	251	292	307	169	233	239	176	236	244	229	240	197	250	260	248	194	198	246	169	176	208	204	232	240	226	207	269	202	224	224
Bis-8	206	372	135	241	359	154	229	182	233	250	197	204	206	251	292	311	169	233	239	176	236	244	229	240	197	254	260	248	194	198	246	169	176	208	204	232	240	226	207	269	202	224	224
Gaz-1	210	372	135	237	359	154	229	182	233	252	186	204	206	251	292	311	171	262	239	158	234	244	264	244	191	255	260	248	194	196	243	169	176	214	204	232	240	226	207	269	202	226	212
Gaz-2	202	360	135	241	359	154	229	182	220	250	197	204	206	251	290	315	165	233	239	176	234	242	235	240	191	250	260	248	194	198	246	185	164	211	216	232	244	205	207	269	202	226	224
Gaz-3	210	360	135	241	359	154	229	182	220	254	191	204	206	251	292	311	169	233	239	176	234	242	231	240	191	254	260	248	194	198	246	185	164	208	200	232	240	205	207	269	202	226	224
Gaz-4	202	360	135	241	359	154	229	182	233	252	197	204	206	251	290	307	165	233	239	176	234	242	235	240	191	254	260	248	194	198	246	185	164	211	208	232	240	205	207	269	202	226	224
Gaz-5	208	372	138	241	359	154	229	182	233	254	197	204	206	251	292	309	169	233	239	176	236	243	229	244	191	254	241	248	196	198	246	185	178	211	200	232	244	205	207	269	202	226	210
Gaz-6	210	360	135	241	359	154	229	182	233	254	191	204	206	251	292	311	169	233	239	176	234	242	231	242	191	250	260	248	194	198	246	185	164	208	200	232	242	205	207	269	202	226	224
Gaz-8	204	372	138	239	359	154	229	182	233	254	197	204	206	251	292	311	169	276	239	176	236	243	231	240	191	254	260	248	196	198	246	185	178	208	200	232	240	205	207	269	202	226	210
Gaz-10	204	374	138	239	359	154	229	182	235	250	197	204	206	251	292	311	169	276	239	176	236	243	231	240	191	254	260	248	196	198	246	185	178	211	200	232	240	205	207	269	202	226	224
Kah-1	210	372	138	241	359	154	229	182	233	254	197	204	206	251	292	311	171	233	239	176	236	244	229	244	200	250	260	256	194	198	246	177	176	208	200	232	244	226	207	269	202	224	212
Kah-2	212	372	125	241	359	154	229	182	233	254	197	204	206	251	292	307	169	265	239	176	236	244	229	240	200	254	260	263	194	198	246	175	176	208	208	232	240	205	207	269	202	224	212
Kah-3	202	372	135	241	291	154	229	182	233	250	197	204	206	251	292	307	169	233	239	179	236	244	231	244	200	254	260	256	194	198	246	169	176	205	196	232	244	222	207	265	202	224	210
Kah-4	210	372	138	241	359	154	229	182	233	250	197	204	206	251	292	311	171	233	239	176	236	244	229	244	200	254	260	256	194	198	246	177	176	208	200	232	244	226	207	269	202	224	212
Kah-5	210	374	135	241	288	154	229	182	233	250	197	204	206	251	292	307	169	233	239	179	236	244	231	244	200	254	260	256	194	198	246	169	176	205	196	232	244	222	207	265	202	224	210
Kah-6	210	372	125	239	359	154	229	182	233	250	197	204	206	251	292	307	169	233	239	176	238	246	227	240	197	250	260	248	194	198	246	177	178	202	204	232	240	222	207	269	200	224	210
Kah-7	212	372	125	241	359	154	229	182	233	254	197	204	206	251	292	307	169	265	239	176	236	244	229	240	200	254	260	263	194	198	246	175	176	208	208	232	240	205	207	269	202	224	212
Kah-8	212	372	125	241	359	154	229	182	233	250	197	204	206	251	292	307	169	265	239	176	236	244	229	240	200	254	260	263	194	198	246	175	176	208	208	232	240	205	207	269	202	224	212
Koz-1	196	376	135	241	359	154	229	182	237	254	197	204	206	251	292	307	169	233	239	176	234	242	216	240	197	250	260	248	194	198	246	173	176	211	208	232	240	222	207	269	202	226	210
Koz-3	210	372	135	241	361	154	229	182	233	254	197	204	206	251	290	311	169	233	239	176	234	242	229	242	197	250	257	248	194	198	246	169	176	208	196	232	242	222	207	265	202	226	210
Koz-4	196	376	135	241	359	154	229	182	237	254	197	204	206	251	292	307	169	233	239	176	234	242	229	240	197	250	260	248	194	198	246	169	176	208	208	232	240	222	207	269	202	226	210
Koz-5	210	376	135	241	359	154	229	182	237	254	188	204	206	251	292	311	169	233	239	176	234	242	229	244	197	254	260	256	194	198	246	173	176	202	200	232	244	226	207	269	206	226	210
Koz-6	196	376	135	241	359	154	229	182	237	254	197	204	206	251	292	307	169	233	239	176	234	234	216	240	197	250	260	248	194	198	246	173	176	211	208	232	240	222	207	269	202	226	210
Koz-7	196	376	135	241	359	154	229	182	237	254	197	204	206	251	292	307	169	233	239	176	234	242	216	240	197	254	260	248	194	198	246	173	176	211	208	232	240	222	207	269	202	226	210
Koz-8	196	376	135	241	359	154	229	182	237	254	197	204	206	251	292	307	169	233	239	176	234	234	229	240	197	254	260	248	194	198	246	169	176	208	208	232	240	222	207	269	202	226	210
Tek-1	184	360	122	233	299	151	232	176	220	250	191	195	209	257	290	307	167	256	251	194	238	246	210	240	194	257	257	259	196	196	244	170	164	214	176	235	240	226	210	265	204	226	214
Tek-2	182	360	122	233	291	151	223	176	220	252	188	195	209	254	290	337	169	262	251	191	256	257	210	236	197	257	257	259	196	192	243	177	164	211	176	226	236	213	210	269	202	226	212
Tek-4	182	360	125	237	299	151	220	176	220	250	188	195	209	257	290	337	169	262	251	182	238	246	214	240	197	257	263	259	198	196	243	187	164	208	176	222	240	222	210	265	208	226	212
Tek-5	182	360	122	237	299	151	232	176	220	250	191	195	209	257	290	337	167	256	251	194	238	246	210	240	194	257	257	259	196	196	244	170	164	214	176	235	240	226	210	265	204	226	214
Tek-6	182	374	125	237	289	151	220	176	235	252	188	201	203	265	292	331	169	256	251	194	236	244	210	240	194	257	276	263	198	196	243	177	164	221	176	222	240	213	204	265	208	224	214
Tek-7	182	360	125	237	299	151	220	176	235	250	188	195	209	257	290	333	169	262	251	182	238	246	214	240	197	257	263	259	198	196	243	187	164	208	176	222	240	222	210	265	208	226	212
Tek-8	182	374	122	237	289	151	223	176	235	252	188	195	203	257	292	337	169	259	255	182	236	244	214	236	194	257	270	263	196	192	243	187	158	221	176	226	236	222	204	265	208	224	214
Tek-9	182	360	122	237	299	151	232	176	220	250	191	195	209	257	290	331	167	257	251	194	238	246	210	240	194	257	257	259	196	196	244	170	164	214	176	235	240	226	210	265	204	226	214
Tek-10	182	360	125	237	296	151	220	176	220	252	188	195	209	237267	292	335	179	245	251	191	248	257	216	236	194	257	270	263	198	192	244	171	164	202	176	222	236	213	210	265	208	226	214
BdTR1a	208	372	135	241	360	154	229	178	233	254	197	204	206	251	292	311	169	234	239	181	234	243	227	244	191	255	236	248	196	198	238	177	164	206	200	232	244	201	207	269	202	226	211
BdTR1b	208	372	138	241	360	154	229	183	233	254	197	204	206	251	294	311	169	234	239	183	230	243	229	244	191	255	241	248	196	198	246	185	166	210	200	232	244	205	207	269	202	226	211
BdTR1c	208	372	138	241	360	154	229	183	233	254	197	204	206	251	294	311	169	234	239	171	242	243	204	244	191	255	241	248	196	198	238	185	162	202	200	232	244	205	207	269	202	226	211
BdTR1d	208	372	138	241	360	154	229	183	233	254	197	204	206	251	294	311	169	234	239	176	246	243	209	244	191	255	241	248	196	198	246	185	166	184	200	232	244	205	207	269	202	226	211
BdTR1e	208	372	138	241	360	154	229	183	233	254	197	204	206	251	294	311	169	234	239	176	234	243	205	244	191	255	241	248	196	198	248	185	164	205	200	232	244	205	207	269	202	226	211
BdTR1f	208	372	138	241	360	154	229	183	233	254	197	204	206	251	294	311	169	234	239	176	238	243	209	244	191	255	241	248	196	198	252	185	168	212	200	232	244	205	207	269	202	226	211
BdTR1g	208	372	138	241	360	154	229	183	233	254	197	204	206	251	294	311	169	234	239	176	230	243	226	244	191	255	241	248	196	198	244	185	164	214	200	232	244	205	207	269	202	226	211
BdTR1h	208	372	138	241	360	154	229	183	233	254	197	204	206	251	294	311	169	234	239	179	234	243	229	244	191	255	241	248	196	198	246	185	168	216	200	232	244	209	207	269	202	226	211
BdTR1i	208	372	138	241	360	154	229	183	233	254	197	204	206	251	294	311	169	234	239	176	232	243	223	244	191	255	241	248	196	198	246	185	168	204	200	232	244	205	207	269	202	226	211
BdTR1j	208	372	138	241	360	154	229	183	233	254	197	204	206	251	294	311	169	234	239	176	234	243	222	244	191	255	241	248	196	198	246	185	166	211	200	232	244	205	207	269	202	226	211
BdTR1k	208	372	138	241	360	154	229	183	233	254	186	204	206	251	294	311	169	234	239	176	231	243	229	244	191	255	241	248	196	198	246	189	166	174	200	232	244	205	207	269	202	226	211
BdTR1m	208	372	131	241	360	154	229	183	233	254	178	198	206	244	284	311	169	234	239	173	232	243	220	244	191	255	241	248	196	198	236	185	158	174	200	232	244	205	207	269	202	226	211
BdTR1n	208	372	138	241	360	154	229	183	233	254	197	204	206	247	294	311	169	234	239	181	234	243	227	244	191	255	241	248	196	198	246	185	164	184	200	232	244	205	207	269	202	226	211
BdTR2i	208	372	138	241	360	154	229	183	233	254	197	204	206	251	294	311	169	234	239	183	234	243	264	244	191	255	241	248	196	198	246	185	172	174	200	232	244	205	207	269	202	226	211
BdTR2a	208	372	138	241	360	154	229	183	233	254	197	204	206	251	294	311	169	234	239	176	238	243	231	244	191	255	241	248	196	198	246	185	166	211	200	232	244	205	207	269	202	226	211
BdTR2b	208	372	138	241	360	245	229	183	233	254	197	204	206	251	294	311	169	234	239	176	235	244	229	244	191	254	241	248	194	198	246	175	176	208	200	232	244	205	207	269	202	226	210
BdTR2c	194	372	138	241	360	154	229	183	233	254	197	204	206	251	294	311	169	234	239	173	245	243	207	244	191	255	241	248	196	198	246	185	164	205	200	232	244	205	207	269	202	226	211
BdTR2d	208	372	138	241	360	154	229	183	233	254	197	204	206	251	294	311	169	234	239	176	249	243	229	244	191	255	241	248	196	200	246	185	166	208	200	232	244	205	207	269	202	226	211
BdTR2e	208	372	138	241	360	154	229	183	233	254	197	204	206	251	294	311	169	234	239	176	238	243	209	244	191	255	241	248	196	198	246	185	166	174	200	232	244	205	207	269	202	226	211
BdTR2f	208	372	138	241	360	154	229	183	233	254	197	204	206	251	294	311	169	234	239	176	234	243	229	244	191	255	241	248	196	200	246	185	166	208	200	232	244	208	207	265	202	226	211
BdTR2g	208	372	138	241	360	154	229	183	233	254	197	204	206	251	294	311	169	234	239	173	230	243	229	244	191	255	241	248	196	200	246	185	164	208	200	232	244	205	207	269	202	226	211
BdTR2h	208	372	138	241	360	154	229	183	233	254	197	204	206	251	294	311	169	234	239	183	234	243	229	244	191	255	241	248	196	198	246	185	166	208	200	232	244	205	207	269	202	226	211
BdTR2j	208	372	138	241	360	154	229	183	233	254	197	204	206	251	294	311	169	234	239	181	234	243	229	244	191	255	241	248	196	198	246	170	166	205	200	232	244	205	207	269	202	226	211
BdTR2k	208	372	138	241	360	154	229	183	233	254	197	204	206	248	290	311	169	234	239	176	234	243	229	244	191	255	241	248	196	198	246	187	162	174	200	232	244	205	207	269	202	226	211
BdTR2m	208	372	138	241	360	154	229	183	233	250	197	204	206	251	294	311	169	234	239	183	236	243	264	240	191	255	241	248	196	198	246	185	166	208	200	232	244	205	207	269	202	226	211
BdTR2n	208	372	138	241	360	154	229	180	233	250	197	204	206	248	294	311	169	234	239	186	239	243	229	244	191	255	241	248	196	198	246	185	168	211	200	232	244	205	207	269	202	226	211
BdTR2o	208	372	138	241	360	154	229	183	233	250	197	204	206	251	294	311	169	234	239	176	235	243	229	244	191	255	241	248	196	198	246	185	168	208	200	232	244	205	207	269	202	226	211
BdTR2p	208	372	138	241	360	154	229	183	233	250	197	204	206	251	294	311	169	234	239	176	235	243	229	244	191	255	241	248	196	198	246	185	168	208	200	232	244	205	207	269	202	226	211
BdTR2r	208	372	138	241	360	154	229	183	233	254	197	204	206	251	294	311	169	234	239	176	234	243	234	244	191	255	241	248	196	198	246	185	168	206	200	232	244	205	207	269	202	226	211
BdTR2s	208	372	138	241	360	154	229	183	233	254	197	204	206	251	294	311	169	234	239	178	234	243	229	244	191	255	241	248	196	198	246	185	170	167	200	232	244	205	207	269	202	226	211
BdTR3a	196	376	135	241	360	154	229	183	237	254	197	204	209	251	294	309	169	234	239	176	234	242	210	240	197	255	260	248	194	198	246	169	168	208	209	232	240	222	207	269	202	226	211
BdTR3b	196	376	135	241	360	154	229	183	237	254	197	204	209	251	294	309	169	234	239	176	234	242	229	240	197	255	260	248	194	198	246	169	170	208	209	232	240	222	207	269	202	226	211
BdTR3c	196	376	135	241	360	240	226	183	237	254	197	204	200	251	294	309	169	234	239	176	234	242	229	240	197	254	260	248	194	198	246	175	176	208	208	232	240	222	207	269	202	226	210
BdTR3d	196	376	135	241	360	154	229	183	237	254	197	204	209	251	294	309	169	234	239	176	232	242	229	240	197	255	260	248	194	198	246	169	172	208	209	232	240	222	207	269	202	226	211
BdTR3e	196	376	135	241	360	154	229	183	237	254	197	204	209	248	294	309	169	234	235	180	230	242	225	240	197	255	260	248	194	200	246	169	164	208	209	232	240	222	207	269	202	226	211
BdTR3f	196	376	135	241	360	154	229	183	237	254	197	204	209	251	294	309	169	234	235	180	234	242	227	240	197	255	260	248	194	198	246	169	164	208	209	232	240	222	207	269	202	226	211
BdTR3g	196	376	135	241	360	154	229	183	237	254	197	204	209	251	294	309	169	234	239	181	234	242	229	240	197	255	260	248	194	198	246	169	164	208	209	232	240	202	207	269	202	226	211
BdTR3h	196	376	135	241	360	154	229	183	237	254	197	204	209	251	294	309	169	234	239	183	234	242	229	240	197	255	260	248	194	198	246	169	166	208	209	232	240	222	207	269	202	226	211
BdTR3i	196	376	135	241	360	154	229	183	237	254	197	204	209	251	294	309	169	234	239	176	234	242	227	238	197	255	260	248	194	198	246	169	166	208	209	232	240	222	207	269	202	226	211
BdTR3j	196	376	135	241	360	154	229	183	237	250	197	204	209	251	294	309	169	234	239	176	234	242	210	240	197	255	260	248	194	198	246	163	168	208	209	232	240	222	207	269	202	226	211
BdTR3k	196	376	135	241	360	154	229	183	237	250	197	204	209	251	294	309	169	234	239	178	234	242	212	240	197	255	260	248	194	198	246	169	170	208	209	232	240	222	207	269	202	226	211
BdTR3m	196	376	135	241	360	154	229	183	237	254	197	204	209	257	294	309	169	234	239	178	234	242	212	240	197	255	260	250	194	196	246	169	170	208	209	232	240	222	207	269	202	226	211
BdTR3n	196	376	135	241	360	154	229	183	237	254	197	204	209	251	294	309	169	234	239	176	234	242	237	240	197	255	260	248	194	198	246	169	166	208	209	232	240	222	207	269	202	226	211
BdTR3o	196	376	135	241	360	154	229	183	237	254	197	204	209	251	294	309	169	234	239	176	234	242	229	240	197	255	260	248	194	198	246	169	170	208	209	232	240	222	207	269	202	226	218
BdTR3p	196	376	135	241	360	154	229	183	237	250	197	204	209	251	294	309	169	234	239	176	234	242	229	240	197	255	260	248	194	198	246	169	166	208	209	232	240	222	207	269	202	226	211
BdTR3r	196	376	135	241	360	252	229	183	237	254	197	204	206	251	294	309	169	234	239	176	234	242	229	240	197	254	260	248	190	198	246	169	176	208	208	232	240	222	207	269	202	226	210
BdTR3s	196	376	135	241	360	154	229	183	237	254	197	204	209	251	294	309	169	234	239	176	234	242	229	240	197	255	260	248	194	198	246	169	168	208	209	232	240	222	207	269	202	226	211
BdTR3t	196	376	135	241	360	154	229	183	237	254	197	204	209	251	294	309	169	234	239	176	234	242	229	240	197	255	260	248	194	196	246	169	166	208	209	232	240	222	207	269	202	226	211
BdTR5a	210	382	138	241	288	154	229	183	243	250	188	204	206	251	294	309	169	234	239	173	239	242	229	236	200	255	260	239	194	194	246	175	167	208	200	232	240	222	207	265	202	226	214
BdTR5b	210	372	138	241	288	154	229	183	243	250	188	204	206	251	294	309	169	234	239	183	236	242	229	240	200	255	260	248	194	198	246	175	166	208	200	232	240	222	207	265	202	226	214
BdTR5c	210	382	138	241	288	154	229	183	243	250	188	204	206	251	294	309	169	234	239	173	249	242	264	240	200	255	260	248	194	198	246	175	168	208	200	232	240	222	207	265	202	226	214
BdTR5d	210	382	138	241	288	154	229	183	243	250	188	204	206	251	294	309	169	234	239	173	234	242	229	240	200	255	260	248	194	198	246	175	180	208	200	232	240	222	207	265	202	226	214
BdTR5e	210	382	138	241	288	154	229	183	243	250	188	204	206	251	294	309	169	234	239	173	248	242	229	240	200	255	260	248	194	198	242	175	168	208	200	232	240	222	207	265	202	226	214
BdTR5f	210	382	138	241	288	154	229	183	243	250	188	204	206	251	294	309	169	234	239	173	252	242	229	240	200	255	260	248	194	198	246	175	170	208	200	232	240	222	207	265	202	226	214
BdTR5g	210	382	138	241	288	154	229	183	243	254	188	204	206	251	294	309	169	234	239	173	236	242	229	240	200	255	260	250	194	198	248	175	176	208	200	232	240	224	207	265	202	226	214
BdTR5h	210	382	138	241	288	154	229	183	243	254	188	204	206	251	294	309	169	234	239	176	234	242	229	240	200	255	260	248	194	198	248	175	176	208	200	232	240	222	207	265	202	226	214
BdTR5i	210	382	138	241	288	154	229	183	243	254	188	204	206	251	294	309	169	234	239	173	234	242	264	240	200	255	260	248	194	198	246	175	168	208	200	232	240	222	207	265	202	226	214
BdTR5j	210	382	138	241	288	154	229	183	243	254	188	204	206	251	294	309	169	234	239	176	234	242	264	240	200	255	260	248	194	198	244	175	166	208	200	232	240	222	207	265	202	226	214
BdTR5k	210	382	138	241	288	154	229	183	243	254	188	204	206	251	294	309	169	234	239	173	234	242	229	240	200	255	260	248	194	198	246	175	176	208	200	232	240	222	207	265	202	226	214
BdTR5m	210	382	138	241	288	154	229	183	243	254	188	204	206	251	294	309	169	234	239	173	234	242	229	240	200	255	260	248	194	198	246	175	176	208	200	232	240	222	207	265	202	226	214
BdTR5n	210	382	138	241	288	154	229	183	243	254	188	204	206	251	294	309	169	234	239	176	234	242	229	240	200	255	260	248	194	198	246	175	176	208	200	232	240	222	207	265	202	226	241
BdTR5o	210	382	138	241	288	154	229	183	243	250	188	204	206	251	294	309	169	234	239	173	234	242	229	240	200	255	260	248	194	198	246	175	176	208	200	232	240	222	207	265	202	226	214
BdTR7a	182	386	122	237	300	152	220	186	247	250	188	195	206	268	290	338	169	238	250	173	249	257	209	236	188	252	268	260	196	192	243	181	188	215	176	223	236	222	204	265	202	226	214
BdTR7b	182	386	122	237	300	152	220	186	247	250	188	195	206	268	290	338	169	238	250	188	249	257	209	236	188	252	268	260	196	192	243	181	188	215	176	223	236	222	204	265	202	226	214
BdTR8a	182	360	122	235	292	152	223	177	220	250	188	195	206	254	290	338	171	263	250	176	249	257	264	236	197	257	256	235	196	192	243	177	164	211	176	226	236	213	210	265	202	226	216
BdTR8c	182	360	122	235	292	152	223	177	220	250	188	195	206	254	290	338	171	263	250	176	249	257	210	236	197	257	256	235	196	192	243	177	164	211	176	226	236	213	210	265	202	226	205
BdTR8f	182	360	122	235	292	152	223	177	220	250	188	195	206	254	290	338	171	263	250	178	249	257	210	236	197	257	256	235	196	192	243	177	164	211	176	226	236	224	210	267	202	226	216
BdTR8i	182	360	122	235	292	152	223	177	220	254	188	195	206	254	290	338	171	263	250	176	249	257	210	236	197	257	256	235	196	192	243	177	164	211	176	226	236	213	210	262	202	226	214
BdTR8m	182	360	122	235	292	152	223	177	220	254	188	195	206	254	290	338	171	263	252	176	249	257	210	236	197	257	256	235	196	192	243	177	164	211	176	226	236	213	210	270	202	226	205
BdTR8n	182	360	122	235	292	152	223	177	220	252	188	195	206	254	290	338	171	263	250	191	249	257	210	236	197	257	256	235	196	192	243	177	168	211	170	226	236	213	210	265	202	226	205
BdTR9a	208	394	138	241	288	154	229	183	255	254	188	204	206	251	294	309	169	234	239	176	236	244	264	244	191	255	260	256	194	200	243	169	176	208	200	232	244	222	207	265	202	224	214
BdTR9b	208	394	138	241	288	154	229	183	253	250	188	204	206	251	294	309	169	234	239	176	236	244	227	244	191	255	260	256	194	194	243	169	176	208	200	232	244	222	207	265	200	224	214
BdTR9c	208	394	138	231	288	154	229	183	253	250	188	204	206	251	294	309	169	234	239	176	236	244	227	244	191	255	260	256	194	200	243	169	176	208	200	232	244	222	207	265	202	224	214
BdTR9e	208	394	138	241	288	154	229	183	253	254	188	204	206	251	294	309	169	234	239	173	236	244	227	244	191	255	260	256	194	200	243	169	176	208	200	232	244	222	207	265	202	224	214
BdTR9f	208	394	138	241	288	154	229	183	253	254	188	204	206	251	294	309	169	234	239	176	236	244	227	244	191	255	260	256	194	198	243	169	176	208	200	232	244	222	207	265	202	224	214
BdTR9g	208	394	138	241	288	154	229	183	253	254	188	204	206	251	294	309	169	234	239	165	236	244	227	244	191	255	260	256	194	198	243	169	176	208	200	232	244	222	207	265	202	224	214
BdTR9h	208	394	138	241	288	154	229	183	253	254	188	204	206	251	294	309	169	234	239	175	236	244	209	244	191	255	260	256	194	198	243	169	176	208	200	232	244	222	207	265	202	224	214
BdTR9i	208	394	138	241	288	154	229	183	253	254	188	204	206	251	294	309	169	234	239	160	236	245	227	244	191	255	260	256	194	198	243	169	176	208	200	232	244	222	207	265	202	224	214
BdTR9j	208	394	138	241	288	154	229	183	253	254	188	204	206	251	294	309	169	234	239	176	236	245	227	244	191	255	260	256	194	198	243	169	176	208	200	232	244	222	207	265	202	224	214
BdTR9k	208	394	138	241	288	154	229	183	253	254	188	204	206	251	294	309	169	234	239	176	236	246	227	244	191	255	260	256	194	198	243	169	176	208	200	232	244	222	207	265	202	224	214
BdTR9m	208	394	138	241	288	154	229	183	252	254	188	204	206	250	294	309	169	234	239	176	236	244	227	244	191	255	260	256	194	200	243	169	176	208	200	236	244	222	207	265	202	224	214
BdTR10a	196	378	138	241	360	154	229	183	293	252	188	204	206	251	294	311	169	234	239	176	236	244	210	240	197	255	260	248	194	200	246	177	164	208	200	232	244	222	207	269	202	226	214
BdTR10b	196	378	138	241	360	154	229	183	293	252	188	204	206	251	294	311	169	234	239	176	236	244	221	240	197	255	260	248	194	198	246	177	164	208	200	232	244	222	207	269	202	226	214
BdTR10c	196	378	138	241	360	154	229	183	293	250	188	204	206	251	294	311	169	234	239	176	236	245	227	240	197	255	260	248	194	198	246	177	164	208	200	232	242	222	207	269	202	226	214
BdTR10d	196	378	138	241	360	154	229	180	239	250	188	204	206	251	294	311	169	234	239	176	236	238	210	240	186	255	260	248	194	198	246	177	164	208	200	232	240	222	207	260	202	226	214
BdTR10e	196	364	132	241	360	154	229	183	239	246	188	204	206	251	294	311	169	234	239	176	236	244	210236	240	197	255	260	248	194	200	246	177	164	208	200	232	240	222	207	269	202	226	214
BdTR10f	196	378	138	241	360	154	229	183	239	246	188	204	206	251	294	311	169	234	239	176	236	244	210236	240	197	255	260	248	194	200	246	177	164	208	200	232	240	222	207	267	202	226	214
BdTR10g	196	378	138	241	360	154	229	183	239	252	188	204	206	251	294	311	169	234	239	176	236	244	210236	240	197	255	260	248	194	200	246	177	164	208	200	232	240	222	207	269	202	226	214
BdTR10h	196	378	135	241	360	154	229	183	239	252	188	204	206	251	294	311	169	257	239	176	236	244	236	240	197	251	260	248	194	198	246	177	164	208	200	232	240	202	207	269	202	226	214
BdTR10i	196	378	138	241	360	154	229	183	239	252	188	204	206	251	294	311	169	234	239	176	246	244	236	240	197	255	260	248	194	200	246	177	164	208	200	232	240	222	207	269	202	226	214
BdTR10j	196	378	138	241	360	154	229	183	239	252	188	204	206	251	294	311	169	234	239	176	236	244	236	240	197	251	260	248	194	198	246	177	164	208	200	232	240	222	207	269	202	226	212
BdTR10k	196	378	138	241	360	154	229	183	239	250	188	204	206	251	294	311	169	234	239	176	236	246	208	240	197	255	260	248	194	200	246	177	164	208	199	232	240	222	207	269	202	226	212
BdTR10m	196	378	138	241	360	154	229	183	239	246	188	204	206	251	294	311	169	234	239	176	236	244	210	240	197	255	260	248	194	198	246	177	164	208	200	232	240	222	207	269	202	226	212
BdTR10n	208	376	122	241	360	154	229	183	237	250	191	204	206	251	290	311	169	234	239	179	236	244	231	240	200	255	260	235	194	198	246	177	164	208	205	232	240	222	201	269	202	226	211
BdTR10o	196	378	137	241	360	154	229	183	239	250	188	204	206	251	294	311	169	234	235	176	236	242	220	240	197	255	260	248	194	198	246	177	164	208	200	232	240	222	207	269	202	226	209
BdTR11a	208	376	132	241	360	154	229	183	233	245	191	204	206	246	290	305	169	234	223	179	236	244	215	240	200	249	260	241	194	198	246	177	176	208	193	232	234	192	201	269	202	226	208
BdTR11b	206	376	122	241	360	249	226	183	233	254	191	204	200	251	290	311	169	234	239	179	236	244	231	240	200	254	260	235	194	198	246	175	176	208	205	232	240	222	201	269	202	226	224
BdTR11c	208	376	122	241	360	154	229	183	237	250	191	204	206	251	290	311	169	234	239	176	236	244	229	240	200	255	260	235	194	198	246	177	172	208	205	232	240	222	201	269	202	226	224
BdTR11d	208	376	123	241	360	154	229	183	237	250	191	204	206	251	290	311	169	234	239	179	234	244	229	240	200	255	260	235	194	198	246	177	166	208	205	232	240	222	201	269	202	226	224
BdTR11e	196	376	122	241	360	154	229	183	237	254	191	204	206	251	290	311	169	234	239	176	249	243	210	240	200	255	260	263	194	198	246	177	168	208	205	232	240	222	201	269	202	226	224
BdTR11f	208	376	122	241	360	245	226	183	237	254	191	204	200	251	290	311	169	234	239	179	236	244	231	240	200	254	260	235	194	198	246	177	176	208	205	232	240	222	201	269	202	226	224
BdTR11g	196	364	120	241	249	240	232	234	237	254	188	195	194	235	290	311	169	234	239	179	235	244	231	240	200	255	260	235	194	198	246	246	176	214	205	232	233	231	188	269	202	226	214
BdTR11h	208	376	122	241	360	154	226	183	237	254	191	204	200	251	290	311	169	234	239	179	236	244	231	240	200	254	260	235	194	198	246	177	176	208	205	232	240	222	201	269	202	226	224
BdTR11i	208	376	122	241	360	154	226	183	237	254	191	204	200	251	290	311	169	234	239	179	236	244	231	240	200	254	260	235	194	198	246	177	169	208	205	232	240	222	201	269	202	226	224
BdTR12a	210	374	125	241	360	154	226	183	235	254	197	204	206	251	294	309	171	234	239	176	236	244	236	240	191	254	260	256	194	198	246	177	176	208	200	232	240	222	207	269	202	226	210
BdTR12b	210	374	125	245	360	154	226	183	235	254	197	204	206	251	294	309	171	234	239	176	236	244	236	240	191	254	260	256	194	198	246	177	169	208	200	232	240	222	207	269	202	226	210
BdTR12c	210	374	125	245	360	212	229	183	235	254	197	204	196	251	294	309	171	234	239	176	236	244	236	240	191	254	260	256	194	198	246	177	169	208	200	232	240	222	207	269	202	226	210
BdTR13a	206	372	135	241	360	356	250	183	233	254	197	195	196	251	294	311	169	231	239	176	236	244	229	240	197	254	236	248	194	200	246	175	169	208	210	232	240	226	197	269	202	226	222
BdTR13b	206	372	135	241	360	241	229	183	233	234	197	204	206	251	294	311	169	234	234	176	236	244	229	240	200	254	260	248	194	200	246	169	179	208	205	232	240	226	207	269	200	224	222
BdTR13c	206	372	135	241	360	154	229	183	233	254	197	204	206	251	294	311	169	234	239	176	236	244	229	240	197	254	260	248	194	198	246	169	176	208	205	232	240	226	207	269	200	224	226
BdTR13d	208	370	135	241	359	237	232	234	233	254	340	195	202	251	294	311	169	234	239	176	236	244	229	240	197	254	260	248	194	198	250	169	176	218	212	232	240	226	207	269	200	224	226
BdTR13e	206	372	135	241	359	250	229	183	233	254	340	204	200	251	294	311	169	234	239	176	236	244	229	240	197	255	260	248	194	198	246	169	176	208	205	232	240	226	207	269	200	224	214
BdTR13f	206	372	135	241	247	246	234	234	233	195	197	204	200	251	294	311	169	234	243	176	236	244	229	240	185	257	260	248	194	198	248	169	176	208	205	232	240	226	203	269	200	224	226
BdTR13g	206	372	135	241	360	242	229	183	233	254	197	204	206	251	294	311	169	234	239	176	236	244	229	240	197	254	238	248	194	198	246	169	176	211	205	232	240	226	200	269	200	224	226
BdTR13h	206	372	135	241	360	154	229	183	233	254	197	195	206	251	294	311	169	234	239	176	230	244	229	240	197	254	260	248	194	198	246	169	176	214	205	232	240	226	207	269	200	224	226
BdTR13i	206	372	135	237	360	154	229	183	233	254	197	199	206	251	294	311	169	234	239	176	236	244	229	240	197	254	260	248	194	198	246	169	176	208	205	232	240	226	207	269	200	224	228
BdTR13j	206	372	135	241	360	154	229	183	233	254	197	204	206	251	294	311	169	234	239	176	236	244	229	240	197	254	260	248	194	198	246	169	176	208	205	232	240	226	207	269	200	224	220
BdTR13k	206	372	135	241	360	154	229	183	233	234	197	204	206	251	294	309	169	234	239	176	236	244	229	240	197	254	260	248	194	198	246	177	176	214	205	232	240	226	207	269	200	224	224
BdTR13m	206	372	135	341	360	154	229	183	233	200	197	193	206	251	294	311	169	234	239	176	236	244	229	240	197	254	260	248	194	198	246	177	176	208	205	232	240	226	207	269	200	224	224
BdTR13n	208	370	135	241	359	198	226	183	233	195	197	195	206	251	292	326	169	234	235	176	236	244	229	240	197	251	260	248	194	198	242	179	176	208	205	232	240	226	197	269	200	224	214
BdTR13o	206	372	135	241	360	154	226	183	233	250	197	204	206	251	294	311	169	234	239	176	236	244	229	240	197	254	260	248	194	198	246	179	176	208	205	232	240	226	207	269	200	224	224
*Sizes reported are apparent sizes including additional primer sequences and dyes. For the four heterozygous loci both sizes are are indicated in one cell.
**Marker ALB008 produces two bands seperated by 4bp. Only the larger band was scored.
